# Supplementary material for: Bromidotricarbon­yl[2-phenyl-5-(pyridin-2-yl-κN)-1,3,4-oxadiazole-κN 4]rhenium(I) dichloro­methane monosolvate
Source: Acta Crystallogr Sect E Struct Rep Online. 2010 Dec 18;67(Pt 1):m88–9. doi: 10.1107/S1600536810052360 (PMC3050326; doi:10.1107/S1600536810052360)
Supplement: Supplementary file 1 [file e-67-00m88-sup1.cif]

##############################################################################
###                                                                        ###
###        Electronic paper (Acta Crystallographica Section E)             ###
###                                                                        ###
##############################################################################
#                                                                            #
# This CIF contains the data in a paper accepted for publication in Acta     #
# Crystallographica Section E. It conforms to the requirements of Notes      #
# for Authors for Section E, and has been peer reviewed under the auspices   #
# of the IUCr Commission on Journals.                                        #
#                                                                            #
# Full details of the Crystallographic Information File format               #
# are given in the paper "The Crystallographic Information File (CIF):       #
# a New Standard Archive File for Crystallography" by S. R. Hall, F. H.      #
# Allen and I. D. Brown [Acta Cryst. (1991), A47, 655-685].                  #
#                                                                            #
# The current version of the core CIF dictionary is obtainable from          #
# ftp://ftp.iucr.org/pub/cif_core.dic. The current version number is 2.4.    #
#                                                                            #
# Software is freely available for graphical display of the structure(s) in  #
# this CIF.  For information consult the CIF home page http://www.iucr.org/  #
# cif/home.html                                                              #
#                                                                            #
# This file may be used for bona fide research purposes within the           #
# scientific community so long as proper attribution is given to the journal # 
# article from which it was obtained.                                        #
#                                                                            #
##############################################################################
                                             
data_global
_audit_creation_method     'SHELXL97'
_journal_date_recd_electronic     2010-11-29
_journal_date_accepted     2010-12-14
_journal_name_full     'Acta Crystallographica, Section E'
_journal_year     2011
_journal_volume     67
_journal_issue      1
_journal_page_first     m88
_journal_page_last     m89
_journal_paper_category     QM
_journal_coeditor_code     NK2078
_publ_contact_author_name     'Lin-Fang Shi'
_publ_contact_author_address
;
College of Sciences, Zhejiang A & F University,
Lin'an, Hangzhou, Zhejiang 311300, People's Republic of China
;
_publ_contact_author_email     lfshi2003@163.com
_publ_contact_author_fax     ?
_publ_contact_author_phone     ?
_publ_section_title
;\
Bromidotricarbonyl[2-phenyl-5-(pyridin-2-yl-\k<i>N</i>)-1,3,4-oxadiazole-\
\k<i>N</i>^4^]rhenium(I) dichloromethane monosolvate
;
loop_
    _publ_author_name
    _publ_author_address
    'Lin-Fang Shi'
;
College of Sciences, Zhejiang A&F University,
Lin'an, Hangzhou, Zhejiang 311300, People's Republic of China
;
    'Zhen-Jun Si'
;
School of Materials Science and Engineering
Changchun University of Science and Technology,
Changchun 130000, People's Republic of China
;
    'Yan-Wei Li'
;
School of Chemical Engineering & Technology, Harbin Institute of Technology,
Harbin 150001, People's Republic of China
;
    'Hua-Ru Cao'
;
College of Sciences, Zhejiang A&F University,
Lin'an, Hangzhou, Zhejiang 311300, People's Republic of China
;
    'Ying Guan'
;
College of Sciences, Zhejiang A&F University,
Lin'an, Hangzhou, Zhejiang 311300, People's Republic of China
;
data_I
_audit_creation_method     SHELXL-2008
_chemical_name_systematic
;
Bromidotricarbonyl[2-phenyl-5-(pyridin-2-yl-\k<i>N</i>)-1,3,4-oxadiazole-
\k<i>N</i>^4^]rhenium(I) dichloromethane monosolvate
;
_chemical_name_common     ?
_chemical_formula_moiety     'C16 H9 Br N3 O4 Re, C H2 Cl2'
_chemical_formula_sum     'C17 H11 Br Cl2 N3 O4 Re'
_chemical_formula_iupac     '[Re Br (C13 H9 N3 O) (C O)3], C H2 Cl2'
_chemical_formula_weight     658.30
_chemical_melting_point     ?
_symmetry_cell_setting     monoclinic
_symmetry_space_group_name_H-M     'C 2/c'
_symmetry_space_group_name_Hall     '-C 2yc'
loop_
    _symmetry_equiv_pos_as_xyz
    'x, y, z'
    '-x, y, -z+1/2'
    'x+1/2, y+1/2, z'
    '-x+1/2, y+1/2, -z+1/2'
    '-x, -y, -z'
    'x, -y, z-1/2'
    '-x+1/2, -y+1/2, -z'
    'x+1/2, -y+1/2, z-1/2'
_cell_length_a     12.492(3)
_cell_length_b     19.513(4)
_cell_length_c     16.835(3)
_cell_angle_alpha     90.00
_cell_angle_beta     99.45(3)
_cell_angle_gamma     90.00
_cell_volume     4047.9(15)
_cell_formula_units_Z     8
_cell_measurement_reflns_used     4631
_cell_measurement_theta_min     2.26
_cell_measurement_theta_max     27.475
_cell_measurement_temperature     293(2)
_exptl_crystal_description     block
_exptl_crystal_colour     yellow
_exptl_crystal_size_max     0.199
_exptl_crystal_size_mid     0.157
_exptl_crystal_size_min     0.108
_exptl_crystal_density_diffrn     2.160
_exptl_crystal_density_meas     ?
_exptl_crystal_density_method     'not measured'
_exptl_crystal_F_000     2480
_exptl_absorpt_coefficient_mu     8.270
_exptl_absorpt_correction_type     multi-scan
_exptl_absorpt_process_details     '(SADABS; Bruker, 2001)'
_exptl_absorpt_correction_T_min     0.229
_exptl_absorpt_correction_T_max     0.409
_exptl_special_details
;
;
_diffrn_ambient_temperature     293(2)
_diffrn_radiation_type     MoK\a
_diffrn_radiation_wavelength     0.71073
_diffrn_radiation_source     'fine-focus sealed tube'
_diffrn_radiation_monochromator     graphite
_diffrn_measurement_device_type     'Bruker SMART CCD area-detector'
_diffrn_measurement_method     \w
_diffrn_detector_area_resol_mean     ?
_diffrn_reflns_number     19615
_diffrn_reflns_av_R_equivalents     0.1038
_diffrn_reflns_av_sigmaI/netI     0.0733
_diffrn_reflns_theta_min     3.22
_diffrn_reflns_theta_max     27.47
_diffrn_reflns_theta_full     27.47
_diffrn_measured_fraction_theta_max     0.991
_diffrn_measured_fraction_theta_full     0.991
_diffrn_reflns_limit_h_min     -16
_diffrn_reflns_limit_h_max     15
_diffrn_reflns_limit_k_min     -25
_diffrn_reflns_limit_k_max     25
_diffrn_reflns_limit_l_min     -21
_diffrn_reflns_limit_l_max     21
_diffrn_standards_number     ?
_diffrn_standards_interval_count     ?
_diffrn_standards_interval_time     ?
_diffrn_standards_decay_%     ?
_refine_special_details
;
Refinement of <i>F</i>^2^ against ALL reflections. The weighted <i>R</i>-factor
<i>wR</i> and goodness of fit <i>S</i> are based on <i>F</i>^2^, conventional
<i>R</i>-factors <i>R</i> are based on <i>F</i>, with <i>F</i> set to zero for
negative <i>F</i>^2^. The threshold expression of <i>F</i>^2^ >
\s(<i>F</i>^2^) is used only for calculating <i>R</i>-factors(gt) <i>etc</i>.
and is not relevant to the choice of reflections for refinement.
<i>R</i>-factors based on <i>F</i>^2^ are statistically about twice as large
as those based on <i>F</i>, and <i>R</i>- factors based on ALL data will be
even larger.
;
_reflns_number_total     4631
_reflns_number_gt     3992
_reflns_threshold_expression     I>2sigma(I)
_refine_ls_structure_factor_coef     Fsqd
_refine_ls_matrix_type     full
_refine_ls_R_factor_all     0.0480
_refine_ls_R_factor_gt     0.0421
_refine_ls_wR_factor_gt     0.1011
_refine_ls_wR_factor_ref     0.1067
_refine_ls_goodness_of_fit_ref     1.067
_refine_ls_restrained_S_all     1.064
_refine_ls_number_reflns     4631
_refine_ls_number_parameters     276
_refine_ls_number_restraints     36
_refine_ls_hydrogen_treatment     constr
_refine_ls_weighting_scheme     calc
_refine_ls_weighting_details
         'calc w=1/[\s^2^(Fo^2^)+(0.0507P)^2^+6.9046P] where P=(Fo^2^+2Fc^2^)/3'
_atom_sites_solution_hydrogens     geom
_atom_sites_solution_primary     direct
_atom_sites_solution_secondary     difmap
_refine_ls_shift/su_max     0.002
_refine_ls_shift/su_mean     0.000
_refine_diff_density_max     2.883
_refine_diff_density_min     -1.440
_refine_ls_extinction_method     'SHELXS97(Sheldrick, 2008)'
_refine_ls_extinction_coef     0.00089(8)
_refine_ls_extinction_expression
                                  'Fc^*^=kFc[1+0.001xFc^2^\l^3^/sin(2\q)]^-1/4^'
loop_
    _atom_type_symbol
    _atom_type_description
    _atom_type_scat_dispersion_real
    _atom_type_scat_dispersion_imag
    _atom_type_scat_source
    'C' 'C' 0.0033 0.0016
                         'International Tables Vol C Tables 4.2.6.8 and 6.1.1.4'
    'H' 'H' 0.0000 0.0000
                         'International Tables Vol C Tables 4.2.6.8 and 6.1.1.4'
    'Br' 'Br' -0.2901 2.4595
                         'International Tables Vol C Tables 4.2.6.8 and 6.1.1.4'
    'Cl' 'Cl' 0.1484 0.1585
                         'International Tables Vol C Tables 4.2.6.8 and 6.1.1.4'
    'N' 'N' 0.0061 0.0033
                         'International Tables Vol C Tables 4.2.6.8 and 6.1.1.4'
    'O' 'O' 0.0106 0.0060
                         'International Tables Vol C Tables 4.2.6.8 and 6.1.1.4'
    'Re' 'Re' -1.0185 7.2310
                         'International Tables Vol C Tables 4.2.6.8 and 6.1.1.4'
_computing_data_collection     'SMART (Bruker, 2007)'
_computing_cell_refinement     'SAINT (Bruker, 2007)'
_computing_data_reduction     'SAINT (Bruker, 2007)'
_computing_structure_solution     'SHELXS97 (Sheldrick, 2008)'
_computing_structure_refinement     'SHELXL97 (Sheldrick, 2008)'
_computing_molecular_graphics     'SHELXTL (Sheldrick, 2008)'
_computing_publication_material     'SHELXTL (Sheldrick, 2008)'
loop_
    _atom_site_type_symbol
    _atom_site_label
    _atom_site_fract_x
    _atom_site_fract_y
    _atom_site_fract_z
    _atom_site_U_iso_or_equiv
    _atom_site_adp_type
    _atom_site_calc_flag
    _atom_site_refinement_flags
    _atom_site_occupancy
    _atom_site_disorder_assembly
    _atom_site_disorder_group
    Re Re1 0.763878(16) 0.394333(9) 0.240070(14) 0.03250(12) Uani d . 1 . .
    Br Br1 0.62778(5) 0.40803(3) 0.10476(4) 0.04074(16) Uani d . 1 . .
    O O1 0.9100(4) 0.3751(3) 0.4011(3) 0.0696(16) Uani d . 1 . .
    O O2 0.8889(5) 0.2798(3) 0.1726(4) 0.0808(18) Uani d . 1 . .
    O O3 0.6198(4) 0.2847(3) 0.2967(4) 0.0825(19) Uani d . 1 . .
    O O4 0.8670(3) 0.59195(17) 0.1890(3) 0.0314(8) Uani d . 1 . .
    N N1 0.6852(3) 0.4871(2) 0.2817(3) 0.0314(9) Uani d . 1 . .
    N N2 0.8475(3) 0.4820(2) 0.1993(3) 0.0309(9) Uani d . 1 . .
    N N3 0.9313(3) 0.4917(2) 0.1559(3) 0.0335(10) Uani d . 1 . .
    C C1 0.8579(5) 0.3847(3) 0.3391(4) 0.0444(15) Uani d . 1 . .
    C C2 0.8427(5) 0.3231(3) 0.1961(5) 0.0508(16) Uani d . 1 . .
    C C3 0.6735(5) 0.3274(4) 0.2764(4) 0.0527(16) Uani d . 1 . .
    C C4 0.6067(4) 0.4881(3) 0.3268(4) 0.0384(12) Uani d . 1 . .
    H H4 0.5784 0.4464 0.3403 0.046 Uiso calc R 1 . .
    C C5 0.5655(5) 0.5467(3) 0.3545(4) 0.0468(14) Uani d . 1 . .
    H H5 0.5123 0.5446 0.3871 0.056 Uiso calc R 1 . .
    C C6 0.6049(5) 0.6097(3) 0.3328(4) 0.0445(15) Uani d . 1 . .
    H H6 0.5779 0.6504 0.3505 0.053 Uiso calc R 1 . .
    C C7 0.6850(5) 0.6109(3) 0.2844(4) 0.0396(14) Uani d . 1 . .
    H H7 0.7113 0.6520 0.2673 0.047 Uiso calc R 1 . .
    C C8 0.7239(4) 0.5490(3) 0.2628(3) 0.0308(11) Uani d . 1 . .
    C C9 0.8113(4) 0.5412(2) 0.2168(3) 0.0297(10) Uani d . 1 . .
    C C10 0.9406(4) 0.5585(2) 0.1511(3) 0.0304(10) Uani d . 1 . .
    C C11 1.0160(4) 0.5964(2) 0.1110(3) 0.0320(11) Uani d . 1 . .
    C C12 1.0231(5) 0.6674(3) 0.1184(4) 0.0441(14) Uani d . 1 . .
    H H12 0.9795 0.6912 0.1487 0.053 Uiso calc R 1 . .
    C C13 1.0960(5) 0.7015(3) 0.0798(5) 0.0534(16) Uani d . 1 . .
    H H13 1.1024 0.7488 0.0849 0.064 Uiso calc R 1 . .
    C C14 1.1604(5) 0.6663(4) 0.0334(4) 0.0516(16) Uani d . 1 . .
    H H14 1.2089 0.6901 0.0073 0.062 Uiso calc R 1 . .
    C C15 1.1523(5) 0.5966(3) 0.0260(4) 0.0442(15) Uani d . 1 . .
    H H15 1.1948 0.5732 -0.0056 0.053 Uiso calc R 1 . .
    C C16 1.0816(4) 0.5609(3) 0.0651(3) 0.0342(11) Uani d . 1 . .
    H H16 1.0774 0.5134 0.0611 0.041 Uiso calc R 1 . .
    Cl Cl1 0.6313(10) 0.7067(5) 0.0785(8) 0.115(3) Uani d PU 0.810(15) A 1
    Cl Cl2 0.6782(3) 0.57172(14) 0.0268(2) 0.0650(12) Uani d PU 0.810(15) A 1
    C C17 0.6743(17) 0.6573(6) 0.0037(9) 0.102(5) Uani d PU 0.810(15) A 1
    H H17A 0.7460 0.6722 -0.0037 0.123 Uiso calc PR 0.810(15) A 1
    H H17B 0.6254 0.6644 -0.0466 0.123 Uiso calc PR 0.810(15) A 1
    Cl Cl1' 0.666(5) 0.7100(17) 0.087(3) 0.121(16) Uani d PU 0.190(15) A 2
    Cl Cl2' 0.715(4) 0.591(3) 0.0034(16) 0.201(18) Uani d PU 0.190(15) A 2
    C C17' 0.660(9) 0.681(3) 0.017(5) 0.102(5) Uani d PU 0.19 A 2
    H H17C 0.6951 0.7113 -0.0162 0.123 Uiso calc PR 0.190(15) A 2
    H H17D 0.5835 0.6799 -0.0067 0.123 Uiso calc PR 0.190(15) A 2
loop_
    _atom_site_aniso_label
    _atom_site_aniso_U_11
    _atom_site_aniso_U_22
    _atom_site_aniso_U_33
    _atom_site_aniso_U_12
    _atom_site_aniso_U_13
    _atom_site_aniso_U_23
    Re1 0.03620(16) 0.02314(14) 0.0399(2) -0.00311(6) 0.01139(11) 0.00443(7)
    Br1 0.0422(3) 0.0423(3) 0.0395(4) 0.0007(2) 0.0119(2) -0.0024(2)
    O1 0.086(3) 0.054(3) 0.061(4) -0.020(3) -0.013(3) 0.018(3)
    O2 0.089(4) 0.043(3) 0.115(5) 0.024(3) 0.032(3) -0.016(3)
    O3 0.079(3) 0.072(4) 0.100(5) -0.041(3) 0.026(3) 0.025(3)
    O4 0.0387(18) 0.0246(15) 0.034(2) -0.0016(14) 0.0167(16) 0.0007(15)
    N1 0.037(2) 0.027(2) 0.031(2) -0.0016(16) 0.0096(18) 0.0030(18)
    N2 0.0291(19) 0.025(2) 0.041(3) -0.0015(16) 0.0141(17) 0.0053(18)
    N3 0.033(2) 0.026(2) 0.043(3) 0.0001(16) 0.0143(18) 0.0019(19)
    C1 0.046(3) 0.028(2) 0.058(5) -0.009(2) 0.005(3) 0.000(3)
    C2 0.055(3) 0.035(3) 0.065(5) -0.006(3) 0.016(3) 0.001(3)
    C3 0.054(3) 0.055(4) 0.050(4) -0.006(3) 0.009(3) 0.004(3)
    C4 0.038(3) 0.042(3) 0.037(3) -0.007(2) 0.014(2) 0.006(2)
    C5 0.046(3) 0.056(4) 0.042(4) -0.003(3) 0.021(3) -0.003(3)
    C6 0.045(3) 0.043(3) 0.049(4) 0.003(2) 0.019(3) -0.009(3)
    C7 0.045(3) 0.029(3) 0.047(4) -0.001(2) 0.015(3) -0.004(2)
    C8 0.032(2) 0.029(2) 0.033(3) -0.0020(18) 0.011(2) 0.0009(19)
    C9 0.038(2) 0.022(2) 0.030(3) -0.0014(18) 0.009(2) 0.0001(19)
    C10 0.033(2) 0.029(2) 0.031(3) -0.0012(19) 0.008(2) -0.001(2)
    C11 0.039(3) 0.028(2) 0.032(3) -0.0015(19) 0.012(2) 0.001(2)
    C12 0.055(3) 0.025(2) 0.057(4) -0.001(2) 0.023(3) 0.004(2)
    C13 0.060(4) 0.031(3) 0.072(5) -0.013(3) 0.018(3) 0.004(3)
    C14 0.057(3) 0.053(4) 0.049(4) -0.014(3) 0.021(3) 0.010(3)
    C15 0.041(3) 0.057(4) 0.039(4) -0.005(3) 0.020(3) -0.005(3)
    C16 0.043(3) 0.030(2) 0.032(3) -0.006(2) 0.012(2) -0.004(2)
    Cl1 0.143(5) 0.073(4) 0.129(7) 0.003(3) 0.029(5) -0.024(3)
    Cl2 0.087(2) 0.0521(17) 0.053(2) -0.0020(11) 0.0019(14) -0.0019(11)
    C17 0.209(15) 0.038(7) 0.074(9) 0.007(9) 0.064(9) 0.010(6)
    Cl1' 0.24(5) 0.034(8) 0.084(13) -0.008(15) -0.01(2) -0.005(8)
    Cl2' 0.24(3) 0.32(4) 0.044(12) 0.11(3) 0.014(16) -0.036(18)
    C17' 0.209(15) 0.038(7) 0.074(9) 0.007(9) 0.064(9) 0.010(6)
_geom_special_details
;
All e.s.d.'s (except the e.s.d. in the dihedral angle between two l.s. planes)
are estimated using the full covariance matrix. The cell e.s.d.'s are taken
into account individually in the estimation of e.s.d.'s in distances, angles
and torsion angles; correlations between e.s.d.'s in cell parameters are only
used when they are defined by crystal symmetry. An approximate (isotropic)
treatment of cell e.s.d.'s is used for estimating e.s.d.'s involving l.s.
planes.
;
loop_
    _geom_bond_atom_site_label_1
    _geom_bond_atom_site_label_2
    _geom_bond_site_symmetry_2
    _geom_bond_distance
    _geom_bond_publ_flag
    Re1 C1 . 1.884(7) y
    Re1 C3 . 1.893(7) y
    Re1 C2 . 1.920(7) y
    Re1 N2 . 2.173(4) y
    Re1 N1 . 2.228(4) y
    Re1 Br1 . 2.6228(11) y
    O1 C1 . 1.152(8) ?
    O2 C2 . 1.132(8) ?
    O3 C3 . 1.157(8) ?
    O4 C9 . 1.337(6) ?
    O4 C10 . 1.369(6) ?
    N1 C4 . 1.335(7) ?
    N1 C8 . 1.357(6) ?
    N2 C9 . 1.293(6) ?
    N2 N3 . 1.385(6) ?
    N3 C10 . 1.314(6) ?
    C4 C5 . 1.367(9) ?
    C4 H4 . 0.9300 ?
    C5 C6 . 1.395(8) ?
    C5 H5 . 0.9300 ?
    C6 C7 . 1.391(9) ?
    C6 H6 . 0.9300 ?
    C7 C8 . 1.373(7) ?
    C7 H7 . 0.9300 ?
    C8 C9 . 1.446(7) ?
    C10 C11 . 1.448(7) ?
    C11 C12 . 1.391(7) ?
    C11 C16 . 1.399(7) ?
    C12 C13 . 1.374(9) ?
    C12 H12 . 0.9300 ?
    C13 C14 . 1.392(10) ?
    C13 H13 . 0.9300 ?
    C14 C15 . 1.368(9) ?
    C14 H14 . 0.9300 ?
    C15 C16 . 1.375(8) ?
    C15 H15 . 0.9300 ?
    C16 H16 . 0.9300 ?
    Cl1 C17 . 1.739(19) ?
    Cl2 C17 . 1.713(12) ?
    C17 H17A . 0.9700 ?
    C17 H17B . 0.9700 ?
    Cl1' C17' . 1.30(9) ?
    Cl2' C17' . 1.90(6) ?
    C17' H17C . 0.9700 ?
    C17' H17D . 0.9700 ?
loop_
    _geom_angle_atom_site_label_1
    _geom_angle_atom_site_label_2
    _geom_angle_atom_site_label_3
    _geom_angle_site_symmetry_1
    _geom_angle_site_symmetry_3
    _geom_angle
    _geom_angle_publ_flag
    C1 Re1 C3 . . 87.9(3) ?
    C1 Re1 C2 . . 89.1(3) ?
    C3 Re1 C2 . . 89.8(3) ?
    C1 Re1 N2 . . 95.5(2) ?
    C3 Re1 N2 . . 171.3(2) ?
    C2 Re1 N2 . . 98.3(2) ?
    C1 Re1 N1 . . 92.7(2) ?
    C3 Re1 N1 . . 98.1(3) ?
    C2 Re1 N1 . . 171.9(2) ?
    N2 Re1 N1 . . 73.71(17) ?
    C1 Re1 Br1 . . 178.2(2) ?
    C3 Re1 Br1 . . 90.9(2) ?
    C2 Re1 Br1 . . 92.2(2) ?
    N2 Re1 Br1 . . 85.55(12) ?
    N1 Re1 Br1 . . 86.19(11) ?
    C9 O4 C10 . . 103.8(4) ?
    C4 N1 C8 . . 116.3(5) ?
    C4 N1 Re1 . . 126.4(4) ?
    C8 N1 Re1 . . 117.2(3) ?
    C9 N2 N3 . . 108.7(4) ?
    C9 N2 Re1 . . 115.3(3) ?
    N3 N2 Re1 . . 135.9(3) ?
    C10 N3 N2 . . 104.5(4) ?
    O1 C1 Re1 . . 174.8(6) ?
    O2 C2 Re1 . . 177.5(7) ?
    O3 C3 Re1 . . 177.4(7) ?
    N1 C4 C5 . . 123.9(5) ?
    N1 C4 H4 . . 118.0 ?
    C5 C4 H4 . . 118.0 ?
    C4 C5 C6 . . 118.7(6) ?
    C4 C5 H5 . . 120.6 ?
    C6 C5 H5 . . 120.6 ?
    C7 C6 C5 . . 119.1(5) ?
    C7 C6 H6 . . 120.5 ?
    C5 C6 H6 . . 120.5 ?
    C8 C7 C6 . . 117.4(5) ?
    C8 C7 H7 . . 121.3 ?
    C6 C7 H7 . . 121.3 ?
    N1 C8 C7 . . 124.4(5) ?
    N1 C8 C9 . . 111.2(4) ?
    C7 C8 C9 . . 124.4(5) ?
    N2 C9 O4 . . 111.2(4) ?
    N2 C9 C8 . . 122.6(4) ?
    O4 C9 C8 . . 126.2(4) ?
    N3 C10 O4 . . 111.8(4) ?
    N3 C10 C11 . . 127.4(5) ?
    O4 C10 C11 . . 120.8(4) ?
    C12 C11 C16 . . 120.5(5) ?
    C12 C11 C10 . . 120.3(5) ?
    C16 C11 C10 . . 119.2(4) ?
    C13 C12 C11 . . 118.6(6) ?
    C13 C12 H12 . . 120.7 ?
    C11 C12 H12 . . 120.7 ?
    C12 C13 C14 . . 121.0(6) ?
    C12 C13 H13 . . 119.5 ?
    C14 C13 H13 . . 119.5 ?
    C15 C14 C13 . . 120.0(6) ?
    C15 C14 H14 . . 120.0 ?
    C13 C14 H14 . . 120.0 ?
    C14 C15 C16 . . 120.3(6) ?
    C14 C15 H15 . . 119.9 ?
    C16 C15 H15 . . 119.9 ?
    C15 C16 C11 . . 119.6(5) ?
    C15 C16 H16 . . 120.2 ?
    C11 C16 H16 . . 120.2 ?
    Cl1 C17 Cl2 . . 112.2(9) ?
    Cl1 C17 H17A . . 109.2 ?
    Cl2 C17 H17A . . 109.2 ?
    Cl1 C17 H17B . . 109.2 ?
    Cl2 C17 H17B . . 109.2 ?
    H17A C17 H17B . . 107.9 ?
    Cl1' C17' Cl2' . . 123(5) ?
    Cl1' C17' H17C . . 106.7 ?
    Cl2' C17' H17C . . 106.7 ?
    Cl1' C17' H17D . . 106.7 ?
    Cl2' C17' H17D . . 106.7 ?
    H17C C17' H17D . . 106.6 ?
loop_
    _geom_torsion_atom_site_label_1
    _geom_torsion_atom_site_label_2
    _geom_torsion_atom_site_label_3
    _geom_torsion_atom_site_label_4
    _geom_torsion_site_symmetry_1
    _geom_torsion_site_symmetry_2
    _geom_torsion_site_symmetry_3
    _geom_torsion_site_symmetry_4
    _geom_torsion
    _geom_torsion_publ_flag
    C1 Re1 N1 C4 . . . . -81.4(5) ?
    C3 Re1 N1 C4 . . . . 6.9(5) ?
    C2 Re1 N1 C4 . . . . 176.2(15) ?
    N2 Re1 N1 C4 . . . . -176.3(5) ?
    Br1 Re1 N1 C4 . . . . 97.2(4) ?
    C1 Re1 N1 C8 . . . . 95.2(4) ?
    C3 Re1 N1 C8 . . . . -176.6(4) ?
    C2 Re1 N1 C8 . . . . -7.3(18) ?
    N2 Re1 N1 C8 . . . . 0.2(3) ?
    Br1 Re1 N1 C8 . . . . -86.3(4) ?
    C1 Re1 N2 C9 . . . . -92.4(4) ?
    C3 Re1 N2 C9 . . . . 20.2(18) ?
    C2 Re1 N2 C9 . . . . 177.7(4) ?
    N1 Re1 N2 C9 . . . . -1.2(4) ?
    Br1 Re1 N2 C9 . . . . 86.1(4) ?
    C1 Re1 N2 N3 . . . . 89.7(5) ?
    C3 Re1 N2 N3 . . . . -157.6(15) ?
    C2 Re1 N2 N3 . . . . -0.2(6) ?
    N1 Re1 N2 N3 . . . . -179.1(5) ?
    Br1 Re1 N2 N3 . . . . -91.8(5) ?
    C9 N2 N3 C10 . . . . 0.8(6) ?
    Re1 N2 N3 C10 . . . . 178.7(4) ?
    C3 Re1 C1 O1 . . . . 0(7) ?
    C2 Re1 C1 O1 . . . . -90(7) ?
    N2 Re1 C1 O1 . . . . 172(7) ?
    N1 Re1 C1 O1 . . . . 98(7) ?
    Br1 Re1 C1 O1 . . . . 47(11) ?
    C1 Re1 C2 O2 . . . . 47(14) ?
    C3 Re1 C2 O2 . . . . -41(14) ?
    N2 Re1 C2 O2 . . . . 142(14) ?
    N1 Re1 C2 O2 . . . . 150(13) ?
    Br1 Re1 C2 O2 . . . . -132(14) ?
    C1 Re1 C3 O3 . . . . -103(14) ?
    C2 Re1 C3 O3 . . . . -13(14) ?
    N2 Re1 C3 O3 . . . . 144(13) ?
    N1 Re1 C3 O3 . . . . 165(14) ?
    Br1 Re1 C3 O3 . . . . 79(14) ?
    C8 N1 C4 C5 . . . . -0.4(8) ?
    Re1 N1 C4 C5 . . . . 176.1(4) ?
    N1 C4 C5 C6 . . . . 1.9(10) ?
    C4 C5 C6 C7 . . . . -0.5(10) ?
    C5 C6 C7 C8 . . . . -2.2(10) ?
    C4 N1 C8 C7 . . . . -2.6(8) ?
    Re1 N1 C8 C7 . . . . -179.5(4) ?
    C4 N1 C8 C9 . . . . 177.6(5) ?
    Re1 N1 C8 C9 . . . . 0.7(6) ?
    C6 C7 C8 N1 . . . . 3.9(9) ?
    C6 C7 C8 C9 . . . . -176.3(6) ?
    N3 N2 C9 O4 . . . . -1.1(6) ?
    Re1 N2 C9 O4 . . . . -179.6(3) ?
    N3 N2 C9 C8 . . . . -179.4(5) ?
    Re1 N2 C9 C8 . . . . 2.2(7) ?
    C10 O4 C9 N2 . . . . 1.0(6) ?
    C10 O4 C9 C8 . . . . 179.2(5) ?
    N1 C8 C9 N2 . . . . -1.9(8) ?
    C7 C8 C9 N2 . . . . 178.3(5) ?
    N1 C8 C9 O4 . . . . -179.9(4) ?
    C7 C8 C9 O4 . . . . 0.3(9) ?
    N2 N3 C10 O4 . . . . -0.1(6) ?
    N2 N3 C10 C11 . . . . -179.4(5) ?
    C9 O4 C10 N3 . . . . -0.5(6) ?
    C9 O4 C10 C11 . . . . 178.8(5) ?
    N3 C10 C11 C12 . . . . -173.4(6) ?
    O4 C10 C11 C12 . . . . 7.4(8) ?
    N3 C10 C11 C16 . . . . 6.4(8) ?
    O4 C10 C11 C16 . . . . -172.8(5) ?
    C16 C11 C12 C13 . . . . -0.1(9) ?
    C10 C11 C12 C13 . . . . 179.6(6) ?
    C11 C12 C13 C14 . . . . 0.9(10) ?
    C12 C13 C14 C15 . . . . -0.5(11) ?
    C13 C14 C15 C16 . . . . -0.7(10) ?
    C14 C15 C16 C11 . . . . 1.5(9) ?
    C12 C11 C16 C15 . . . . -1.1(8) ?
    C10 C11 C16 C15 . . . . 179.1(5) ?
