# Supplementary material for: Bromidotricarbon­yl[2-phenyl-5-(pyridin-2-yl-κN)-1,3,4-oxadiazole-κN 4]rhenium(I) dichloro­methane monosolvate
Source: Acta Crystallogr Sect E Struct Rep Online. 2010 Dec 18;67(Pt 1):m88–9. doi: 10.1107/S1600536810052360 (PMC3050326; doi:10.1107/S1600536810052360)
Supplement: Supplementary file 2 [file e-67-00m88-Isup2.hkl]

# 
# h,k,l, Fc-squared, Fo-squared, sigma(Fo-squared) and status flag 
# 
data_I
_shelx_title ' I        C2/c      R = 0.05' 
_shelx_refln_list_code          4 
_shelx_F_calc_maximum     1499.20 
_exptl_crystal_F_000      2480.00 
_reflns_d_resolution_high  0.7703 
 
loop_ 
 _symmetry_equiv_pos_as_xyz 
 'x, y, z' 
 '-x, y, -z+1/2' 
 'x+1/2, y+1/2, z' 
 '-x+1/2, y+1/2, -z+1/2' 
 '-x, -y, -z' 
 'x, -y, z-1/2' 
 '-x+1/2, -y+1/2, -z' 
 'x+1/2, -y+1/2, z-1/2' 
 
_cell_length_a    12.4920 
_cell_length_b    19.5130 
_cell_length_c    16.8350 
_cell_angle_alpha  90.000 
_cell_angle_beta   99.450 
_cell_angle_gamma  90.000 
 
_shelx_F_squared_multiplier     1.000 
 
loop_ 
 _refln_index_h 
 _refln_index_k 
 _refln_index_l 
 _refln_F_squared_calc 
 _refln_F_squared_meas 
 _refln_F_squared_sigma 
 _refln_observed_status 
   2   0   0   418522.41   427254.13  20157.82 o 
   4   0   0    22088.10    18120.36   4377.47 o 
   6   0   0    62219.07    60745.33   2892.57 o 
   8   0   0   118442.27   112640.02   5564.07 o 
  10   0   0    29129.16    29011.74    980.94 o 
  12   0   0     2277.04     2640.29    375.00 o 
  14   0   0      901.01      924.50     96.50 o 
   3   1   0    20086.04    20077.99    529.16 o 
   5   1   0    24461.24    24178.97    668.15 o 
   7   1   0    42727.31    41837.38   1255.22 o 
   9   1   0     5391.27     5274.47    167.99 o 
  11   1   0    11925.14    11057.39    488.80 o 
  13   1   0    27856.25    27766.38   1147.21 o 
  15   1   0     8325.53    10032.83    496.93 o 
   2   2   0    24988.07    26086.79    522.56 o 
   4   2   0    10812.75    11481.55    314.08 o 
   6   2   0     6566.42     6628.55    194.97 o 
   8   2   0      344.50      426.75    101.76 o 
  10   2   0     2628.37     2625.10    102.29 o 
  12   2   0       95.96      164.86     48.57 o 
  14   2   0       15.45       67.94     63.77 o 
   1   3   0      677.12     1071.24     30.34 o 
   3   3   0      630.71      829.50     42.13 o 
   5   3   0    13481.54    13493.63    389.74 o 
   7   3   0     8783.00     8574.83    272.46 o 
   9   3   0     9700.51     9569.23    605.00 o 
  11   3   0     3202.77     3323.11    164.45 o 
  13   3   0     3615.94     3831.31    325.73 o 
  15   3   0     3466.48     3989.93    340.44 o 
   0   4   0   441229.53   549719.25  46741.01 o 
   2   4   0   228216.30   245909.22   9067.04 o 
   4   4   0    80754.98    80132.02   1958.52 o 
   6   4   0    50145.11    48102.67   1168.66 o 
   8   4   0    94611.13    97549.43   3303.57 o 
  10   4   0    21974.74    21629.11   1318.60 o 
  12   4   0     1412.67     1652.12    132.95 o 
  14   4   0      938.39     1091.03    185.38 o 
   1   5   0     1342.94     2334.50    143.65 o 
   3   5   0     1081.37     1135.68     50.56 o 
   5   5   0    53516.82    51673.80   1173.02 o 
   7   5   0    52015.60    48700.97   1477.65 o 
   9   5   0    24771.64    25692.73    907.74 o 
  11   5   0    15510.57    15387.49    948.46 o 
  13   5   0    23017.24    24415.84   1614.63 o 
  15   5   0    14080.37    16163.81   1269.32 o 
   0   6   0   302800.63   361176.69  27080.32 o 
   2   6   0   108204.45   113080.36   3161.05 o 
   4   6   0     7542.02     7612.45    194.67 o 
   6   6   0    41939.54    41728.84   1458.43 o 
   8   6   0    82479.03    78822.73   2084.61 o 
  10   6   0    12314.25    12807.10    633.74 o 
  12   6   0      134.40      111.75     44.94 o 
  14   6   0      206.79      401.59    134.28 o 
   1   7   0    15954.00    17959.28    408.07 o 
   3   7   0    21795.35    21537.91    515.49 o 
   5   7   0     1729.86     1624.69     94.47 o 
   7   7   0     7283.94     6730.93    217.07 o 
   9   7   0       20.45       70.64     49.27 o 
  11   7   0     1949.96     1982.87    146.95 o 
  13   7   0       43.54       89.23     55.53 o 
  15   7   0      486.46      231.94    155.52 o 
   0   8   0    19273.28    21573.67   1216.97 o 
   2   8   0    46435.53    49870.52   1142.01 o 
   4   8   0    40950.15    39243.74   1226.55 o 
   6   8   0    36325.02    34904.64    963.47 o 
   8   8   0    17299.16    17585.29    568.29 o 
  10   8   0     4055.25     3933.39    268.06 o 
  12   8   0     1556.31     1669.86    104.64 o 
  14   8   0      394.81      323.56    123.29 o 
   1   9   0       87.41       75.53     55.22 o 
   3   9   0     2206.30     2341.56     98.71 o 
   5   9   0    32833.18    32123.70   1006.30 o 
   7   9   0    43421.21    42071.44   1545.17 o 
   9   9   0    18052.88    19024.42    968.27 o 
  11   9   0    18885.92    20285.10   1533.38 o 
  13   9   0    23336.30    28466.52   1561.49 o 
   0  10   0   446383.34   524857.31  53019.86 o 
   2  10   0   133268.47   141342.42   4805.73 o 
   4  10   0     7083.11     6149.60    197.95 o 
   6  10   0    50892.31    47142.40   1358.41 o 
   8  10   0   102313.54   100472.91   4533.19 o 
  10  10   0    15292.68    13605.63   1009.42 o 
  12  10   0      913.63      951.33    101.53 o 
  14  10   0     1234.02     1515.36    324.66 o 
   1  11   0     1980.11     1986.17    105.91 o 
   3  11   0     4610.85     5000.77    180.49 o 
   5  11   0    21202.42    19803.96    801.83 o 
   7  11   0    11239.96    10615.49    388.71 o 
   9  11   0      994.42     1076.03    132.97 o 
  11  11   0     3574.93     3649.92    284.47 o 
  13  11   0    10402.46    12384.93   1291.09 o 
   0  12   0     2801.32     3897.01    591.60 o 
   2  12   0      508.95      811.98     99.36 o 
   4  12   0     8852.60     8792.61    310.49 o 
   6  12   0    11422.25    11222.80    712.78 o 
   8  12   0     1258.26     1803.74    335.45 o 
  10  12   0      684.69      597.34    119.79 o 
  12  12   0      409.22      533.10    142.96 o 
  14  12   0        3.35       41.78    141.83 o 
   1  13   0     2062.48     2312.64    153.33 o 
   3  13   0    20295.39    20106.44    623.99 o 
   5  13   0     9759.89     9500.94    388.00 o 
   7  13   0     4494.99     4749.75    224.76 o 
   9  13   0    11823.24    11099.28    632.30 o 
  11  13   0     8762.85     8542.40    757.01 o 
  13  13   0     3787.65     4646.02    390.36 o 
   0  14   0   104158.85   117884.73   8836.26 o 
   2  14   0   103133.80   108371.95   3926.42 o 
   4  14   0    79190.00    77814.54   2561.07 o 
   6  14   0    32292.36    29857.47   1390.06 o 
   8  14   0    35319.06    34017.25   1488.20 o 
  10  14   0    13040.67    12731.72   1145.39 o 
  12  14   0     2678.02     3167.74    475.06 o 
   1  15   0       16.69       50.97     72.25 o 
   3  15   0     4137.67     4285.45    259.86 o 
   5  15   0    30661.19    29131.99   1344.83 o 
   7  15   0     6870.85     7017.62    359.43 o 
   9  15   0     6551.13     7004.29    550.59 o 
  11  15   0     5400.68     5195.00    564.11 o 
   0  16   0    43063.89    45173.77   1809.14 o 
   2  16   0    12280.02    12691.83    568.38 o 
   4  16   0       16.04      355.29    207.77 o 
   6  16   0     1174.32     1150.91    160.01 o 
   8  16   0    23496.37    22119.02   1368.72 o 
  10  16   0     2774.05     3025.81    228.17 o 
  12  16   0      102.02      363.45    171.33 o 
   1  17   0     6807.31     6857.07    380.85 o 
   3  17   0     4931.60     4716.72    264.07 o 
   5  17   0      911.61      791.74    127.78 o 
   7  17   0        2.68       64.98    103.59 o 
   9  17   0     3009.37     3047.75    315.06 o 
  11  17   0     4937.65     4659.14    390.70 o 
   0  18   0    52845.68    56690.93   3139.85 o 
   2  18   0    34523.74    35347.66   1086.00 o 
   4  18   0    39523.11    37610.63   1508.91 o 
   6  18   0    20838.89    20767.96   1541.65 o 
   8  18   0     3863.11     3864.01    308.61 o 
  10  18   0     3654.31     3649.27    423.47 o 
   1  19   0      405.18      291.39    102.01 o 
   3  19   0     1037.83      997.69    127.11 o 
   5  19   0     7899.35     7919.58    506.84 o 
   7  19   0    10053.43    10314.69    558.42 o 
   9  19   0     7147.14     7643.09    786.74 o 
   0  20   0    41059.09    39666.04   1878.59 o 
   2  20   0    20529.35    20526.38    786.62 o 
   4  20   0    15334.20    15095.80    691.86 o 
   6  20   0    19247.70    18650.18   1364.81 o 
   8  20   0    11410.78    11440.02   1169.07 o 
   1  21   0      470.04      505.37    126.06 o 
   3  21   0       44.06      218.47    111.64 o 
   5  21   0     1844.86     1676.76    180.52 o 
   7  21   0      645.58      358.70    103.92 o 
   0  22   0     3329.37     2795.96    481.37 o 
   2  22   0     6958.49     6783.83    403.31 o 
   4  22   0     8405.52     8403.35    522.51 o 
   6  22   0     2602.02     2470.53    222.72 o 
   1  23   0      600.64      528.65    149.31 o 
   3  23   0     2308.20     2400.16    232.77 o 
   5  23   0     1006.31      788.48    217.84 o 
   0  24   0    17218.71    17117.87   1078.41 o 
   2  24   0    20680.75    19413.83    996.06 o 
   4  24   0    18395.10    16212.20   1106.25 o 
   1  25   0      106.79       27.66    121.87 o 
 -15   1   1     6410.87     7679.05    476.11 o 
 -13   1   1     9650.19    10383.01    750.48 o 
 -11   1   1     5314.04     4912.55    337.19 o 
  -9   1   1    22338.59    21997.35    448.34 o 
  -7   1   1    52931.51    52144.89   2018.98 o 
  -5   1   1    18798.34    18326.55    392.83 o 
  -3   1   1     1481.10     1666.97     83.47 o 
   3   1   1    29410.75    27547.87   1059.82 o 
   5   1   1    14502.05    13439.98    515.71 o 
   7   1   1    16280.23    17008.88    538.13 o 
   9   1   1     2899.13     2874.06    119.18 o 
  11   1   1     9658.75     9589.87    363.84 o 
  13   1   1    10760.11    11328.66    440.31 o 
  15   1   1     5477.31     5452.39    344.06 o 
 -16   2   1      252.69      338.01    236.98 o 
 -14   2   1      423.20      574.78    162.04 o 
 -12   2   1     5322.87     5487.10    220.98 o 
 -10   2   1    59441.18    58131.90   1446.11 o 
  -8   2   1   112313.04   116014.30   4541.10 o 
  -6   2   1    33702.93    33355.88    595.82 o 
  -4   2   1    21236.72    22422.03    542.69 o 
  -2   2   1   311882.78   308943.25  19662.14 o 
   2   2   1   302092.31   337525.75  12644.53 o 
   4   2   1   145073.58   145716.41   4342.91 o 
   6   2   1   213127.34   211029.22   6882.72 o 
   8   2   1    80016.34    76909.95   1982.25 o 
  10   2   1    10765.75    10876.07    292.34 o 
  12   2   1     2289.18     2375.11    106.15 o 
  14   2   1     7736.59     7852.97    355.04 o 
 -15   3   1    16800.57    19879.47   1283.37 o 
 -13   3   1    14618.13    14832.50    861.43 o 
 -11   3   1     7920.62     7590.41    244.95 o 
  -9   3   1    61693.01    63911.33   2340.00 o 
  -7   3   1   148759.03   150822.75   4673.04 o 
  -5   3   1    28730.57    28593.63    616.76 o 
  -3   3   1     7355.59     7228.17    241.31 o 
  -1   3   1     2359.74     3052.79     62.11 o 
   1   3   1    39839.07    42450.55    679.13 o 
   3   3   1    26821.22    28355.76    634.53 o 
   5   3   1    93545.26    94128.46   2535.87 o 
   7   3   1    31476.27    33229.23    889.91 o 
   9   3   1     1599.97     1848.57    107.44 o 
  11   3   1    17702.50    17051.57    440.82 o 
  13   3   1    30007.71    30043.09    850.08 o 
  15   3   1    12586.85    13507.13    639.85 o 
 -14   4   1      197.19      210.52    154.04 o 
 -12   4   1      927.41      858.88     82.43 o 
 -10   4   1    25113.13    26173.14   1232.46 o 
  -8   4   1    29675.42    30714.32    675.41 o 
  -6   4   1      161.72      153.36     42.35 o 
  -4   4   1    12876.36    12366.22    436.72 o 
  -2   4   1   210352.16   207378.45   8160.69 o 
   0   4   1    22803.69    25757.71    609.03 o 
   2   4   1     1881.68     2914.63    131.89 o 
   4   4   1    33866.45    31918.85   1413.28 o 
   6   4   1    82424.49    83342.71   2483.15 o 
   8   4   1    37778.06    39693.00   1704.19 o 
  10   4   1      144.16      188.27     45.24 o 
  12   4   1       40.90       20.68     43.47 o 
  14   4   1     2846.49     3178.82    152.33 o 
 -15   5   1      143.19      -24.18    119.96 o 
 -13   5   1      465.53      500.47     77.99 o 
 -11   5   1     1035.83     1135.05    128.95 o 
  -9   5   1     1491.54     1541.08     83.50 o 
  -7   5   1     1284.98     1414.88     76.91 o 
  -5   5   1     1017.10     1402.21    140.95 o 
  -3   5   1    30061.89    29808.43   1404.41 o 
  -1   5   1     5809.09     6198.25    202.79 o 
   1   5   1     2660.37     3518.23     82.88 o 
   3   5   1        5.80      373.99     36.45 o 
   5   5   1       65.42       97.62     40.18 o 
   7   5   1     8111.95     7928.20    326.81 o 
   9   5   1     2048.02     2091.50    157.22 o 
  11   5   1      589.83      711.29     83.66 o 
  13   5   1       76.68       84.49     60.22 o 
  15   5   1        9.87     -153.54    153.54 o 
 -14   6   1        7.09      167.46    131.44 o 
 -12   6   1     1074.64     1026.97    126.57 o 
 -10   6   1    17696.24    17716.27    550.67 o 
  -8   6   1    30338.81    30870.24   1083.87 o 
  -6   6   1    21886.41    22146.74    660.37 o 
  -4   6   1   109019.49   103996.65   3414.98 o 
  -2   6   1   381470.38   409341.56  23405.27 o 
   0   6   1   173263.69   192293.55   6699.23 o 
   2   6   1     8569.95     9072.22    162.27 o 
   4   6   1   102827.18   105222.27   2713.57 o 
   6   6   1   134375.88   137590.13   4610.96 o 
   8   6   1    20904.05    19622.51    805.19 o 
  10   6   1    11291.82    11957.95    622.35 o 
  12   6   1     3630.04     3712.35    229.60 o 
  14   6   1      562.36      701.96    191.67 o 
 -15   7   1    18468.40    21720.14   1580.65 o 
 -13   7   1     9060.49     9306.99   1515.03 o 
 -11   7   1     3792.44     4280.62    250.57 o 
  -9   7   1    45875.19    44725.98   1545.18 o 
  -7   7   1   102814.70   100793.67   3468.84 o 
  -5   7   1    23667.88    23026.76    614.62 o 
  -3   7   1     4390.18     5220.47    221.17 o 
  -1   7   1    14665.03    16306.05    355.91 o 
   1   7   1    10040.06    10350.70    308.56 o 
   3   7   1     9579.36    10642.44    254.08 o 
   5   7   1    78155.53    79112.15   2156.84 o 
   7   7   1    38930.25    39943.69   1169.81 o 
   9   7   1     7830.44     7692.22    502.94 o 
  11   7   1    13498.33    14082.51    995.61 o 
  13   7   1    15213.95    17242.03   1461.11 o 
  15   7   1     8226.49     9644.12   1085.02 o 
 -14   8   1       25.60     -117.93    117.93 o 
 -12   8   1      987.40     1194.81     78.65 o 
 -10   8   1    30175.24    29585.32   1894.33 o 
  -8   8   1    48847.52    46502.17   1491.91 o 
  -6   8   1    32978.43    32590.77    854.45 o 
  -4   8   1    73125.68    74053.93   2870.05 o 
  -2   8   1   189035.70   199958.64   8690.32 o 
   0   8   1   182523.91   203801.89   7733.47 o 
   2   8   1    63251.68    68747.52   1708.79 o 
   4   8   1    67240.33    67679.14   1767.81 o 
   6   8   1   148816.73   140366.78   6844.62 o 
   8   8   1    66145.66    58471.71   4499.82 o 
  10   8   1     4036.67     3925.28    248.23 o 
  12   8   1      477.42      570.29     95.17 o 
  14   8   1     3785.19     4752.98    622.78 o 
 -15   9   1     2527.80     3545.84    301.06 o 
 -13   9   1      146.50      113.19    133.21 o 
 -11   9   1     1402.28     1308.14    100.15 o 
  -9   9   1     3689.73     3460.00    169.84 o 
  -7   9   1    29829.92    28950.30    835.68 o 
  -5   9   1     7667.45     7327.88    266.26 o 
  -3   9   1     9273.37     9299.73    242.21 o 
  -1   9   1     3657.91     4144.51    151.21 o 
   1   9   1    24890.09    28817.07    775.71 o 
   3   9   1     3934.12     3926.81    134.72 o 
   5   9   1    23299.70    22157.28    486.03 o 
   7   9   1      785.99      795.49     97.57 o 
   9   9   1     1202.24     1173.70    128.24 o 
  11   9   1      482.00      605.07     91.17 o 
  13   9   1     1962.17     2394.90    221.17 o 
 -14  10   1      406.72      585.88    142.59 o 
 -12  10   1       58.46      139.08    113.65 o 
 -10  10   1       85.62      144.26     58.04 o 
  -8  10   1     2259.45     2219.54    217.71 o 
  -6  10   1    31825.81    31048.91    996.78 o 
  -4  10   1    19307.90    19096.14    774.10 o 
  -2  10   1     7382.91     8007.40    278.29 o 
   0  10   1    42638.38    48642.44   1815.13 o 
   2  10   1    11219.82    11554.85    319.41 o 
   4  10   1     5053.82     5149.33    211.75 o 
   6  10   1     1432.29     1567.85    108.97 o 
   8  10   1     4998.42     4949.31    306.59 o 
  10  10   1     7503.66     7211.72    645.72 o 
  12  10   1     1710.28     1772.72    230.31 o 
  14  10   1      336.53      416.65    131.74 o 
 -13  11   1    13710.48    17480.06   1280.24 o 
 -11  11   1    18532.08    20700.42   1587.58 o 
  -9  11   1    11819.26    11792.01    585.73 o 
  -7  11   1    14815.46    14116.98    548.67 o 
  -5  11   1    14623.50    14585.45    748.38 o 
  -3  11   1    20604.13    21826.30    572.31 o 
  -1  11   1    14291.40    15654.36    607.87 o 
   1  11   1     2546.73     2749.02    149.80 o 
   3  11   1     3374.69     2940.82    123.45 o 
   5  11   1     7147.48     7018.71    228.09 o 
   7  11   1    18166.43    18035.69   1041.35 o 
   9  11   1    13400.29    13463.90   1020.71 o 
  11  11   1    12844.91    12476.60   1217.62 o 
  13  11   1    10742.58    14031.00   1193.23 o 
 -14  12   1       16.45       62.49    115.60 o 
 -12  12   1     2876.18     3370.28    249.88 o 
 -10  12   1    24532.20    22995.55   2357.78 o 
  -8  12   1    28545.96    27146.51    935.39 o 
  -6  12   1    31758.01    29436.10   1120.04 o 
  -4  12   1    89505.74    88871.79   2806.20 o 
  -2  12   1   202396.81   214992.83  10850.73 o 
   0  12   1   203082.22   227542.84  10184.48 o 
   2  12   1    84969.60    90677.40   2893.15 o 
   4  12   1    55490.51    55836.27   1686.53 o 
   6  12   1    86862.91    85074.25   2696.50 o 
   8  12   1    30580.50    28640.85   3202.05 o 
  10  12   1    14891.27    15767.41   1440.95 o 
  12  12   1     5456.09     6254.53    715.60 o 
 -13  13   1     5526.61     6991.54    639.00 o 
 -11  13   1     2916.45     2827.76    587.38 o 
  -9  13   1    13241.81    12799.68    904.78 o 
  -7  13   1    25929.31    23907.09    856.05 o 
  -5  13   1      942.30     1157.60    123.18 o 
  -3  13   1     5480.11     5349.12    222.18 o 
  -1  13   1     4964.72     5418.99    206.38 o 
   1  13   1    33680.90    34976.80    970.52 o 
   3  13   1     2701.34     2710.69    151.48 o 
   5  13   1    27968.72    25868.39   1097.54 o 
   7  13   1    15304.75    14490.14    480.78 o 
   9  13   1      293.74      367.79    114.38 o 
  11  13   1     4949.08     4987.89    335.87 o 
  13  13   1    10792.92    12552.68   1436.98 o 
 -12  14   1       12.22     -116.63    129.82 o 
 -10  14   1     5383.03     5510.50    318.51 o 
  -8  14   1     3021.98     3060.48    206.08 o 
  -6  14   1     2567.12     2799.05    536.19 o 
  -4  14   1     1221.08     1212.55    138.39 o 
  -2  14   1    15815.65    15556.12    509.54 o 
   0  14   1    31717.01    32912.87   1045.23 o 
   2  14   1      378.31      577.80    110.31 o 
   4  14   1     1510.99     1574.58    150.59 o 
   6  14   1    12897.67    12602.88    558.61 o 
   8  14   1      585.83      451.16     97.29 o 
  10  14   1      203.36       41.98    119.29 o 
  12  14   1        2.63       70.91    134.41 o 
 -11  15   1     8520.53     9340.38    557.28 o 
  -9  15   1     7149.48     7058.14    491.37 o 
  -7  15   1      619.19      355.67    246.00 o 
  -5  15   1     4423.83     4070.47    235.71 o 
  -3  15   1    22539.42    21687.81    694.23 o 
  -1  15   1     3206.12     3295.86    193.14 o 
   1  15   1     3879.21     3576.14    193.53 o 
   3  15   1     2335.90     2235.17    160.55 o 
   5  15   1      247.69      236.24    127.96 o 
   7  15   1     3304.10     3217.28    211.18 o 
   9  15   1    15179.76    14151.18   1025.77 o 
  11  15   1     4971.98     5622.06    530.94 o 
 -12  16   1     1808.11     2078.39    236.33 o 
 -10  16   1     5848.58     6079.45    464.05 o 
  -8  16   1    23970.91    21414.36    837.06 o 
  -6  16   1    28278.36    24974.07   1790.78 o 
  -4  16   1    47333.98    47240.18   1919.46 o 
  -2  16   1    88447.43    92833.02   3005.58 o 
   0  16   1    42453.43    47000.88   1563.39 o 
   2  16   1    46443.84    47633.91   1533.08 o 
   4  16   1    44252.04    44497.16   1596.14 o 
   6  16   1    27934.77    25288.27   1810.68 o 
   8  16   1    18741.00    18050.16   1184.39 o 
  10  16   1    14253.83    14376.51    975.92 o 
  12  16   1     3565.10     3863.62    578.34 o 
 -11  17   1     6039.96     5785.02    501.63 o 
  -9  17   1    17139.59    16257.37   1261.99 o 
  -7  17   1    20178.16    17363.60   1170.52 o 
  -5  17   1     7033.10     6740.52    407.03 o 
  -3  17   1     2120.18     2251.19    160.59 o 
  -1  17   1     2897.79     3175.38    197.29 o 
   1  17   1     3120.67     3270.25    294.53 o 
   3  17   1     3472.86     3164.16    248.71 o 
   5  17   1     9676.45     8641.54    676.13 o 
   7  17   1    15782.83    14932.85    829.89 o 
   9  17   1     8869.47     9594.88    537.11 o 
  11  17   1     7497.35     7571.32    992.10 o 
 -10  18   1     4420.84     4980.00    357.64 o 
  -8  18   1     9907.38    10046.16    508.35 o 
  -6  18   1     9134.36     8550.35    681.40 o 
  -4  18   1    17416.74    18124.14    781.16 o 
  -2  18   1    28624.29    30321.45   1064.88 o 
   0  18   1     9196.70     9970.93    434.90 o 
   2  18   1     5644.05     5877.07    372.39 o 
   4  18   1     9764.84     9896.56    492.00 o 
   6  18   1    20744.75    20134.15   1507.82 o 
   8  18   1    12164.81    13376.30    819.10 o 
  10  18   1     2182.88     1831.31    242.85 o 
  -9  19   1       43.76       63.16     94.61 o 
  -7  19   1     1910.65     1569.30    226.42 o 
  -5  19   1      447.28      382.68     95.02 o 
  -3  19   1     8827.84     7992.87    382.76 o 
  -1  19   1       85.27      100.07     81.79 o 
   1  19   1     8456.02     7736.32    556.46 o 
   3  19   1      992.89     1097.80    183.58 o 
   5  19   1     3083.73     2900.28    259.52 o 
   7  19   1       78.85      110.57    132.10 o 
   9  19   1     1884.21     2191.73    275.64 o 
  -8  20   1     2573.99     2100.80    231.74 o 
  -6  20   1    12952.12    12113.40    466.58 o 
  -4  20   1    13481.48    13626.32    589.30 o 
  -2  20   1     4873.30     4859.06    276.24 o 
   0  20   1    18448.75    18868.11    813.70 o 
   2  20   1    45560.29    43637.82   1931.84 o 
   4  20   1    17139.75    17696.65    851.22 o 
   6  20   1     3802.27     3899.40    431.02 o 
   8  20   1     3004.92     3554.63    525.68 o 
  -9  21   1     5465.31     9284.88   1891.04 o 
  -7  21   1     5699.52     5462.36    277.04 o 
  -5  21   1    11346.75    10454.61    434.34 o 
  -3  21   1     7258.78     6620.59    428.37 o 
  -1  21   1      638.76      432.26    151.82 o 
   1  21   1      737.05      587.40    129.94 o 
   3  21   1     3371.66     2898.22    274.72 o 
   5  21   1     1976.64     1948.00    220.35 o 
   7  21   1     3910.79     4599.48    484.60 o 
  -8  22   1     5042.75     5262.88   2203.07 o 
  -6  22   1    10471.96     9036.00    526.93 o 
  -4  22   1    22180.24    20070.43    798.53 o 
  -2  22   1    27584.11    27950.48   1258.37 o 
   0  22   1    26518.78    25462.39    975.94 o 
   2  22   1    24659.18    21720.64    840.51 o 
   4  22   1    17145.84    15960.58    732.67 o 
   6  22   1    11436.71    12610.98    746.81 o 
  -5  23   1       80.16      175.89    132.56 o 
  -3  23   1      529.78      636.00    168.68 o 
  -1  23   1      400.85      478.29    141.81 o 
   1  23   1     2452.29     2540.73    261.90 o 
   3  23   1       36.84      -46.98    111.12 o 
   5  23   1     2383.31     2300.92    215.97 o 
  -4  24   1     2430.42     2732.38    265.10 o 
  -2  24   1        2.57      129.69    115.97 o 
   0  24   1        9.87     -102.67    140.20 o 
   2  24   1     2669.43     2358.89    265.01 o 
   4  24   1     4405.98     4499.84    379.24 o 
  -1  25   1      502.33      302.50    189.11 o 
   1  25   1     2099.47     2030.45    242.75 o 
 -16   0   2      134.31      212.53    162.08 o 
 -14   0   2      269.47      -49.62    232.15 o 
 -12   0   2     4778.42     5093.64   1013.05 o 
 -10   0   2    58457.57    58579.53   4138.04 o 
  -8   0   2    24979.83    23243.20   1250.18 o 
  -6   0   2    29487.36    27466.79    687.24 o 
  -4   0   2   237192.63   221540.48  10411.83 o 
  -2   0   2   522398.84   487806.81  83521.37 o 
   2   0   2   150417.94   148470.45  26809.84 o 
   4   0   2   181023.59   166992.72   6780.42 o 
   6   0   2   266859.94   243071.33  15687.64 o 
   8   0   2    71010.03    48042.26  17563.06 o 
  10   0   2     3625.43     3203.76    142.52 o 
  12   0   2    10370.89    10864.39    493.40 o 
  14   0   2     5775.83     6073.58    337.15 o 
 -15   1   2     8173.96    10221.09    622.07 o 
 -13   1   2     2438.98     3233.18    456.60 o 
 -11   1   2    29289.86    31157.69   1641.10 o 
  -9   1   2    63186.68    67035.13   3393.20 o 
  -7   1   2    26213.67    24723.93    643.22 o 
  -5   1   2      558.36      644.23     37.77 o 
  -3   1   2    36867.15    34363.09    748.05 o 
   1   1   2    10189.44    11349.59    740.68 o 
   3   1   2    36483.93    33005.04   1650.77 o 
   5   1   2    60284.73    57104.75   2028.51 o 
   7   1   2      355.46      292.42     50.87 o 
   9   1   2      887.56      990.30     81.26 o 
  11   1   2    21994.80    22571.71    494.28 o 
  13   1   2    20787.67    21570.57    703.05 o 
  15   1   2     1377.55     1513.54    148.16 o 
 -16   2   2        3.47     -139.79    140.13 o 
 -14   2   2       18.99       84.31    130.77 o 
 -12   2   2      219.21       78.11    139.51 o 
 -10   2   2     7800.09     7421.76    510.15 o 
  -8   2   2      655.38      670.12     43.77 o 
  -6   2   2       34.18       84.47     57.04 o 
  -4   2   2    29954.50    30219.22   1057.22 o 
  -2   2   2    10571.56    10640.76    415.64 o 
   0   2   2    62155.39    63170.58   1682.74 o 
   2   2   2    54341.36    54540.22   1320.98 o 
   4   2   2     5370.48     5321.83    236.89 o 
   6   2   2    26501.75    25585.62   1052.21 o 
   8   2   2     2342.90     2427.30    137.12 o 
  10   2   2       17.50      -54.66     54.66 o 
  12   2   2     1011.33      957.34     69.46 o 
  14   2   2      422.52      573.42     76.88 o 
 -15   3   2     2951.70     3544.83    361.77 o 
 -13   3   2     2335.72     3011.68    275.67 o 
 -11   3   2     6002.96     6283.65    651.06 o 
  -9   3   2    20360.53    20320.64    554.34 o 
  -7   3   2    21796.17    22966.98    421.44 o 
  -5   3   2      349.90      359.34     30.88 o 
  -3   3   2     9343.22    10504.70    580.92 o 
  -1   3   2     1229.99     1438.27     63.08 o 
   1   3   2      551.33     1098.08     47.36 o 
   3   3   2       71.04      178.01     35.37 o 
   5   3   2     7786.14     8644.94    395.96 o 
   7   3   2      894.31      845.98     60.54 o 
   9   3   2     6390.85     6621.38    306.89 o 
  11   3   2     7808.85     7780.06    228.55 o 
  13   3   2     2858.90     3076.14    128.43 o 
  15   3   2      765.05      911.88    194.45 o 
 -14   4   2       15.96      153.75    130.00 o 
 -12   4   2     6005.43     6929.22    422.92 o 
 -10   4   2    27136.02    27102.75    864.83 o 
  -8   4   2    27203.55    27682.24    803.75 o 
  -6   4   2    43375.12    45199.20   1086.45 o 
  -4   4   2   139677.03   135203.75   5487.39 o 
  -2   4   2   444463.16   444079.94  32240.28 o 
   0   4   2    74102.91    77368.68   1721.21 o 
   2   4   2    20673.69    20364.82    415.70 o 
   4   4   2   219892.58   220610.27   7727.06 o 
   6   4   2   156890.09   155200.02   6699.83 o 
   8   4   2    52329.52    50933.38   2187.51 o 
  10   4   2     8299.98     8520.18    450.01 o 
  12   4   2     5697.74     5804.67    213.07 o 
  14   4   2     4505.83     4292.15    148.61 o 
 -15   5   2    16548.59    19227.42   1256.89 o 
 -13   5   2     6111.92     7340.88    663.80 o 
 -11   5   2    18691.94    19725.70    812.40 o 
  -9   5   2    96501.14    97105.20   2789.37 o 
  -7   5   2    83848.20    80149.23   1958.32 o 
  -5   5   2    11644.55    11080.97    286.07 o 
  -3   5   2    34259.57    36276.43   1791.41 o 
  -1   5   2    35002.53    38601.91    817.66 o 
   1   5   2     3450.91     4539.36    167.13 o 
   3   5   2    28550.79    27966.08    469.58 o 
   5   5   2    44881.61    45774.89   1800.88 o 
   7   5   2     3137.19     3172.04    137.49 o 
   9   5   2    11318.95    10421.40    406.84 o 
  11   5   2    37083.82    37025.48   2336.47 o 
  13   5   2    16667.43    17996.08    985.91 o 
  15   5   2     2820.55     3098.86    338.45 o 
 -14   6   2       32.46       38.67     96.38 o 
 -12   6   2     2827.62     3288.13    234.38 o 
 -10   6   2    19611.96    19372.29    680.10 o 
  -8   6   2    21961.56    21859.79    710.38 o 
  -6   6   2    19167.51    18897.82    503.58 o 
  -4   6   2   119759.54   118291.89   3987.89 o 
  -2   6   2   233904.95   254518.94  10557.52 o 
   0   6   2    32518.83    34194.89    668.79 o 
   2   6   2     2213.48     2179.76     59.24 o 
   4   6   2    78692.94    76860.47   1776.58 o 
   6   6   2   140948.27   142359.31   5010.05 o 
   8   6   2    38811.69    37779.97   2031.19 o 
  10   6   2     3352.71     3321.45    342.40 o 
  12   6   2     2211.83     2467.27    217.75 o 
  14   6   2     3114.51     3374.94    220.36 o 
 -15   7   2      574.41      646.34    175.73 o 
 -13   7   2     2026.09     2359.04    190.13 o 
 -11   7   2     2058.15     2174.04    155.13 o 
  -9   7   2     3679.79     3942.68    124.82 o 
  -7   7   2      770.93      817.44    107.03 o 
  -5   7   2    10258.92    10137.11    324.97 o 
  -3   7   2      133.23      294.16     63.63 o 
  -1   7   2    63719.67    66464.71   1559.43 o 
   1   7   2    13712.21    15837.13    374.10 o 
   3   7   2    44672.84    42267.20    933.57 o 
   5   7   2    22895.19    22683.33    487.08 o 
   7   7   2     4060.34     3958.81    223.58 o 
   9   7   2     2732.27     2827.61    205.40 o 
  11   7   2      855.93      932.71     88.25 o 
  13   7   2       22.01       91.68     65.34 o 
  15   7   2      368.82      505.25    141.63 o 
 -14   8   2      131.30      226.57    107.02 o 
 -12   8   2     2840.09     3118.02    246.63 o 
 -10   8   2     2408.73     2350.90    120.93 o 
  -8   8   2     6669.90     6538.09    188.84 o 
  -6   8   2    18379.39    18450.35    565.58 o 
  -4   8   2    12010.43    11815.60    475.92 o 
  -2   8   2    43713.68    46413.32   1054.37 o 
   0   8   2   144987.95   159312.55   5431.45 o 
   2   8   2   112514.46   119785.34   3551.40 o 
   4   8   2    30704.30    31049.12    689.33 o 
   6   8   2    11395.91    11266.22    360.81 o 
   8   8   2    11956.63    11158.56    591.43 o 
  10   8   2     5582.76     5918.70    478.82 o 
  12   8   2     1596.49     1539.46    171.55 o 
  14   8   2     1005.50     1117.05    159.19 o 
 -15   9   2     8301.44    10496.46    682.93 o 
 -13   9   2    15326.25    18102.51   1159.07 o 
 -11   9   2    36310.73    35319.05   2205.74 o 
  -9   9   2    58556.38    56879.60   2147.71 o 
  -7   9   2    47119.54    44464.45   1409.57 o 
  -5   9   2    13217.00    12491.77    653.41 o 
  -3   9   2     3279.05     3440.11    170.58 o 
  -1   9   2    19068.27    20131.93    695.44 o 
   1   9   2     3444.89     3800.93    136.93 o 
   3   9   2     8677.42     8731.77    226.14 o 
   5   9   2     7362.08     7213.80    169.16 o 
   7   9   2     6997.73     6866.90    273.18 o 
   9   9   2    11793.86    11869.81    922.11 o 
  11   9   2    23577.85    25055.85   2887.10 o 
  13   9   2    19586.13    20436.29   2032.04 o 
 -14  10   2       47.36       71.86    127.13 o 
 -12  10   2     9135.96    10851.92    762.73 o 
 -10  10   2    27072.04    27328.40   1145.10 o 
  -8  10   2    13486.79    13018.70    481.20 o 
  -6  10   2    21031.63    20399.84    697.41 o 
  -4  10   2    94274.21    92323.15   3678.51 o 
  -2  10   2   230998.53   247107.52  11008.04 o 
   0  10   2   143917.59   158540.58   6267.88 o 
   2  10   2    53476.47    56327.51   1429.37 o 
   4  10   2    88381.05    86338.24   2753.32 o 
   6  10   2   108624.52   106191.17   3773.64 o 
   8  10   2    36994.63    37118.82   3097.12 o 
  10  10   2     3968.56     4172.07    447.54 o 
  12  10   2     6278.08     8488.32   1015.46 o 
  14  10   2     5975.43     7148.87    838.69 o 
 -13  11   2      418.97      334.67    136.07 o 
 -11  11   2    11052.55    11451.51    703.84 o 
  -9  11   2    26560.32    26105.24    891.69 o 
  -7  11   2    20454.83    19825.32    754.96 o 
  -5  11   2     1763.10     1734.06    129.17 o 
  -3  11   2     1026.87     1220.46     82.55 o 
  -1  11   2    30433.26    29892.32    975.28 o 
   1  11   2     7358.55     8307.77    261.82 o 
   3  11   2    21942.76    20615.03    504.81 o 
   5  11   2     7765.72     7241.10    243.30 o 
   7  11   2      656.94      678.83    110.77 o 
   9  11   2      838.24      960.42    110.45 o 
  11  11   2     8744.99     8672.72    945.05 o 
  13  11   2     9885.70    11019.45   1613.69 o 
 -14  12   2      240.51      311.71    136.52 o 
 -12  12   2      136.29      -85.09    106.39 o 
 -10  12   2     3291.42     3197.84    110.83 o 
  -8  12   2      860.37      892.65    152.02 o 
  -6  12   2     1266.09     1195.12    124.33 o 
  -4  12   2      528.88      748.36     97.22 o 
  -2  12   2      525.29     1089.98    149.75 o 
   0  12   2     9324.72    10693.62    359.38 o 
   2  12   2    14108.48    15130.64    470.76 o 
   4  12   2     1262.72     1494.19    121.30 o 
   6  12   2      481.49      474.08     91.43 o 
   8  12   2       12.47      -32.59     65.54 o 
  10  12   2     2819.88     2846.20    231.68 o 
  12  12   2      119.99      225.49     70.89 o 
 -13  13   2     9505.65    11079.62    887.67 o 
 -11  13   2    11021.88    11512.81   1463.57 o 
  -9  13   2    10280.27    10075.02    440.78 o 
  -7  13   2     7395.96     6687.97    335.39 o 
  -5  13   2    21986.91    21123.26    684.03 o 
  -3  13   2    16742.95    16913.38    481.73 o 
  -1  13   2     1514.05     1712.75    114.37 o 
   1  13   2      379.79      503.87     84.66 o 
   3  13   2     3476.66     3599.23    164.26 o 
   5  13   2     1859.17     1955.41    121.36 o 
   7  13   2    10684.33    10647.25    470.10 o 
   9  13   2     7548.17     7758.47    703.62 o 
  11  13   2     5491.88     5813.27    770.54 o 
  13  13   2     2674.35     4072.48    605.23 o 
 -12  14   2     3884.11     4596.05    497.74 o 
 -10  14   2    12989.92    12073.07    684.96 o 
  -8  14   2    12021.33    11027.98    560.98 o 
  -6  14   2    21729.89    19673.27    875.68 o 
  -4  14   2    49536.16    50585.82   1431.91 o 
  -2  14   2   125503.45   134273.83   5436.98 o 
   0  14   2   142516.73   156816.73   6647.78 o 
   2  14   2   117019.14   124956.16   4903.73 o 
   4  14   2    87570.02    86808.80   2980.67 o 
   6  14   2    42455.39    41241.66   1272.80 o 
   8  14   2    19705.35    19821.74   1483.41 o 
  10  14   2     7132.77     6738.09    760.85 o 
  12  14   2     5434.65     5988.91    760.75 o 
 -13  15   2     3707.27     3874.16    596.18 o 
 -11  15   2     8294.13     8184.47    561.90 o 
  -9  15   2    26340.23    24548.31    670.86 o 
  -7  15   2    34807.08    30427.62   1082.35 o 
  -5  15   2      576.27      725.58    109.72 o 
  -3  15   2     1624.94     1680.13    142.05 o 
  -1  15   2     9210.76     9504.27    365.95 o 
   1  15   2     1748.85     2057.67    169.97 o 
   3  15   2     4722.26     4820.43    231.74 o 
   5  15   2     6628.03     6358.37    284.07 o 
   7  15   2      476.69      383.64     84.47 o 
   9  15   2     7792.19     7937.89    679.82 o 
  11  15   2    10230.45    10900.39   1362.33 o 
 -12  16   2     1539.25     1821.61    263.68 o 
 -10  16   2     4643.57     4389.87    357.55 o 
  -8  16   2      761.18      803.47    132.69 o 
  -6  16   2     2541.21     2338.87    134.66 o 
  -4  16   2     8127.30     9345.89    522.34 o 
  -2  16   2    26557.62    28639.56   1006.63 o 
   0  16   2     8732.75     9545.71    539.77 o 
   2  16   2     1325.14     1738.12    168.31 o 
   4  16   2     9202.08     9978.69    588.24 o 
   6  16   2    13424.48    14409.03   1336.84 o 
   8  16   2     4900.57     5135.45    306.51 o 
  10  16   2        6.71       -8.52    117.91 o 
  12  16   2      691.93     1248.16    362.64 o 
 -11  17   2     3372.47     3626.28    442.52 o 
  -9  17   2       40.84      138.20     73.89 o 
  -7  17   2      321.32      370.90    101.77 o 
  -5  17   2    17194.80    16615.30    623.44 o 
  -3  17   2     3242.60     3125.63    171.85 o 
  -1  17   2     8109.91     8039.41    420.42 o 
   1  17   2     2484.42     2459.52    185.79 o 
   3  17   2     6748.75     6871.71    378.58 o 
   5  17   2     1782.22     1469.99    143.21 o 
   7  17   2     6481.65     6691.57    357.33 o 
   9  17   2     3636.14     3893.55    450.76 o 
  11  17   2       34.42       55.95    114.06 o 
 -10  18   2     1487.37     1541.43    278.88 o 
  -8  18   2     5816.73     5244.50    217.89 o 
  -6  18   2    23280.34    20718.97    870.88 o 
  -4  18   2    24980.24    24749.28   1005.58 o 
  -2  18   2    19532.29    20709.11    727.94 o 
   0  18   2    56677.04    56994.30   2128.29 o 
   2  18   2    66390.23    66740.01   2569.58 o 
   4  18   2    22194.87    22472.52   1305.26 o 
   6  18   2    13193.68    13951.47    799.62 o 
   8  18   2    13080.12    12165.45    862.66 o 
  10  18   2     5623.93     6925.73    790.40 o 
  -9  19   2    11187.75    10634.91    788.32 o 
  -7  19   2    14438.43    12619.85    553.71 o 
  -5  19   2    11088.37     9745.86    379.37 o 
  -3  19   2     3689.32     3598.46    240.80 o 
  -1  19   2      812.40     1083.45    148.08 o 
   1  19   2      163.84      187.89    125.04 o 
   3  19   2      129.34       80.83    103.40 o 
   5  19   2     1691.81     1550.32    174.09 o 
   7  19   2     5204.55     5143.85    358.27 o 
   9  19   2     6938.14     7097.11    865.74 o 
  -8  20   2     3469.17     3269.03    250.41 o 
  -6  20   2     6327.53     5564.52    409.41 o 
  -4  20   2    29063.26    28489.45   1218.87 o 
  -2  20   2    36068.52    36074.13   1315.15 o 
   0  20   2    24346.85    22859.73   1200.11 o 
   2  20   2    17984.30    16935.39    897.68 o 
   4  20   2    21813.24    21814.02   1070.58 o 
   6  20   2    24377.21    25862.27   1094.27 o 
   8  20   2     6603.07     7406.04    667.70 o 
  -9  21   2     1488.12      988.59    272.91 o 
  -7  21   2      677.29      670.42    161.33 o 
  -5  21   2     1488.71     1607.80    202.01 o 
  -3  21   2     1107.98     1232.72    155.67 o 
  -1  21   2     1587.33     1837.71    175.47 o 
   1  21   2      777.23      575.25    135.64 o 
   3  21   2     1321.33     1165.01    182.27 o 
   5  21   2      375.70      436.58    142.37 o 
   7  21   2      408.54      640.44    150.80 o 
  -6  22   2     5292.96     4843.77    542.93 o 
  -4  22   2     3378.68     3449.36    271.65 o 
  -2  22   2     2350.19     2062.92    224.16 o 
   0  22   2     3779.55     4010.01    300.94 o 
   2  22   2     6863.79     6907.52    539.95 o 
   4  22   2     4242.57     4852.53    418.66 o 
   6  22   2      965.03     1021.67    203.36 o 
  -5  23   2    13189.22    11206.22    976.48 o 
  -3  23   2     5513.12     5301.72    476.18 o 
  -1  23   2       88.53       66.21    201.26 o 
   1  23   2      186.53      237.21    130.30 o 
   3  23   2      127.63      120.81    110.97 o 
   5  23   2      470.12      783.32    268.29 o 
  -4  24   2    13093.57    12776.22    922.21 o 
  -2  24   2    14114.84    12809.58    681.49 o 
   0  24   2    23598.40    22609.60    964.67 o 
   2  24   2    26784.76    24672.61   1152.27 o 
   4  24   2    14479.25    13370.70   1142.97 o 
  -1  25   2      794.41      998.53    191.48 o 
   1  25   2      184.12      112.31    139.55 o 
 -15   1   3     4456.95     5153.78    608.20 o 
 -13   1   3     9548.28    11119.43   1003.96 o 
 -11   1   3    17296.60    22332.38   2130.49 o 
  -9   1   3    34581.66    38255.32   1479.67 o 
  -7   1   3    17970.74    18012.65    597.70 o 
  -5   1   3    21319.95    22643.23    469.79 o 
  -3   1   3     8166.70     7559.98    339.03 o 
  -1   1   3    54079.02    49327.75   1976.95 o 
   1   1   3     1919.50     2347.89    160.39 o 
   3   1   3      307.58      418.81     22.84 o 
   5   1   3     2389.70     2473.02    111.23 o 
   7   1   3     1420.97     1511.76     59.86 o 
   9   1   3    13352.24    12854.73    250.12 o 
  11   1   3    15733.57    15928.81    344.28 o 
  13   1   3     3470.41     3650.02    139.80 o 
  15   1   3     1435.64     1263.70     97.57 o 
 -16   2   3     1366.04     1621.74    317.14 o 
 -14   2   3       32.38     -128.87    244.55 o 
 -12   2   3    24758.52    31022.63   2455.78 o 
 -10   2   3    18001.57    21089.56   1060.44 o 
  -8   2   3     6235.98     6476.97    206.61 o 
  -6   2   3    32909.73    30514.30    701.63 o 
  -4   2   3   385677.31   370521.38  24131.44 o 
  -2   2   3   548267.69   470450.69  48849.98 o 
   0   2   3   236568.56   225747.09  10694.40 o 
   2   2   3    19886.67    20481.82    819.04 o 
   4   2   3   222812.30   214328.55   8906.83 o 
   6   2   3   118543.77   112989.61   4574.34 o 
   8   2   3    25641.45    24566.59    524.89 o 
  10   2   3    21286.33    21478.05    549.73 o 
  12   2   3    21419.78    21512.54    978.99 o 
  14   2   3     7229.75     7478.92    387.21 o 
 -15   3   3     7555.57     8566.08    814.30 o 
 -13   3   3    16724.18    20363.22   1272.51 o 
 -11   3   3    54454.73    64954.90   2911.03 o 
  -9   3   3    85138.77    85948.29   3109.76 o 
  -7   3   3    11266.92    10669.19    384.84 o 
  -5   3   3    13086.68    13926.14    323.02 o 
  -3   3   3   134167.00   128316.70   5212.50 o 
  -1   3   3   159141.63   161552.13   5418.78 o 
   1   3   3     4472.27     5155.53    210.11 o 
   3   3   3    22741.26    22930.13    706.64 o 
   5   3   3      739.45      900.25     60.49 o 
   7   3   3      167.35      258.69     48.29 o 
   9   3   3    33403.70    32085.16    888.38 o 
  11   3   3    41099.89    40327.20    988.20 o 
  13   3   3     7081.61     7477.17    248.14 o 
  15   3   3     2020.91     2169.32    203.99 o 
 -14   4   3       47.48      178.43    109.42 o 
 -12   4   3     9713.30    11938.20    670.86 o 
 -10   4   3     5062.20     5182.28    221.78 o 
  -8   4   3     1382.10     1461.05    129.56 o 
  -6   4   3    16637.50    16901.93    389.52 o 
  -4   4   3   176166.59   173503.00   8326.05 o 
  -2   4   3   170452.30   169593.02   8276.67 o 
   0   4   3     6390.60     7953.21    259.65 o 
   2   4   3     9215.12    10477.16    206.28 o 
   4   4   3   121027.17   123247.48   3236.74 o 
   6   4   3    46051.94    46911.57   3613.96 o 
   8   4   3      656.21      726.10     81.47 o 
  10   4   3     3797.84     3830.65    212.87 o 
  12   4   3     8181.47     8709.37    340.43 o 
  14   4   3     2152.29     2199.19    135.57 o 
 -15   5   3      806.03     1073.05    180.34 o 
 -13   5   3      375.98      358.59    125.38 o 
 -11   5   3       18.52       -6.66    102.56 o 
  -9   5   3       56.28      -10.72     57.42 o 
  -7   5   3     1378.82     1482.43     93.48 o 
  -5   5   3    30265.01    31921.14   1145.38 o 
  -3   5   3     4128.20     4524.93    166.24 o 
  -1   5   3      604.15      677.08     74.27 o 
   1   5   3       37.33      636.44     80.30 o 
   3   5   3      233.34      279.79     23.82 o 
   5   5   3     3276.63     3435.83    103.56 o 
   7   5   3      118.55      201.01     50.15 o 
   9   5   3       44.43      155.74     50.81 o 
  11   5   3      181.64      142.18     56.68 o 
  13   5   3       45.41      -42.57     56.80 o 
  15   5   3      159.66      126.14     88.19 o 
 -14   6   3       85.02      -12.06    122.86 o 
 -12   6   3     1961.57     2432.41    199.10 o 
 -10   6   3    13337.43    13857.09    485.71 o 
  -8   6   3    10716.94    10793.14    415.49 o 
  -6   6   3     5773.75     4710.45    160.67 o 
  -4   6   3   245648.48   258730.63  13053.98 o 
  -2   6   3   260783.83   291782.13  14609.02 o 
   0   6   3     3652.60     4017.43    100.03 o 
   2   6   3    47679.78    49189.60    896.88 o 
   4   6   3   213762.52   217104.08   7677.78 o 
   6   6   3   106916.10   106587.23   5795.14 o 
   8   6   3    21422.35    22790.59   2095.88 o 
  10   6   3     7818.02     8298.51    578.09 o 
  12   6   3     6035.37     6139.94    416.31 o 
  14   6   3     1473.04     1358.59    106.45 o 
 -15   7   3    10824.28    12965.34    775.40 o 
 -13   7   3    13619.54    15450.94    688.07 o 
 -11   7   3    25640.28    27625.45    938.49 o 
  -9   7   3    48780.03    47245.31   1525.11 o 
  -7   7   3    36997.82    37235.60   1097.20 o 
  -5   7   3    43095.04    43282.68    937.49 o 
  -3   7   3    86622.98    86756.03   3026.34 o 
  -1   7   3    53953.72    61570.98   1432.88 o 
   1   7   3      202.90      426.67     88.57 o 
   3   7   3    21581.80    21251.79    533.96 o 
   5   7   3     5891.04     6186.64    189.31 o 
   7   7   3     1019.43     1216.52    126.97 o 
   9   7   3    27007.69    26988.76   2348.66 o 
  11   7   3    28018.34    26882.81   2355.40 o 
  13   7   3     3841.65     3717.40    245.62 o 
 -14   8   3      270.78      255.04    122.35 o 
 -12   8   3    12445.66    13801.38    555.95 o 
 -10   8   3     9748.48    10620.87    452.88 o 
  -8   8   3     1790.24     1988.40     72.13 o 
  -6   8   3    33777.73    32384.06    662.94 o 
  -4   8   3   222184.50   222925.59  10135.98 o 
  -2   8   3   212305.25   233411.45   9713.53 o 
   0   8   3    62476.30    68702.45   1977.72 o 
   2   8   3    47884.45    48987.53   1026.83 o 
   4   8   3   137914.08   138897.44   4148.26 o 
   6   8   3   113023.14   113173.60   3499.92 o 
   8   8   3    20640.04    20219.40   1740.46 o 
  10   8   3     6126.00     6064.37    562.99 o 
  12   8   3    11883.46    12474.69   1006.48 o 
  14   8   3     3438.14     3944.18    507.16 o 
 -15   9   3      411.34      561.22    163.45 o 
 -13   9   3      530.15      578.87    148.70 o 
 -11   9   3     1839.09     2101.82    184.52 o 
  -9   9   3     8866.46     8556.92    332.43 o 
  -7   9   3      238.70      290.39     95.21 o 
  -5   9   3     2802.57     2661.67    100.65 o 
  -3   9   3     6943.73     7398.25    213.06 o 
  -1   9   3    31996.20    34505.40    810.48 o 
   1   9   3     2451.71     2923.72    124.05 o 
   3   9   3     2119.81     2009.86     83.65 o 
   5   9   3       89.33      254.27    178.00 o 
   7   9   3      136.50      224.35     70.25 o 
   9   9   3     4476.12     4896.13    570.69 o 
  11   9   3     5575.80     5051.14    397.14 o 
  13   9   3       27.09       -0.84     82.13 o 
 -14  10   3        0.22      -77.74    106.58 o 
 -12  10   3     1557.26     1761.49    197.35 o 
 -10  10   3     1006.85      798.49    240.80 o 
  -8  10   3    15933.20    14484.42    320.30 o 
  -6  10   3    13413.00    12535.16    326.49 o 
  -4  10   3       98.38      207.86     46.30 o 
  -2  10   3      384.14      497.40     62.91 o 
   0  10   3    22335.24    22921.00    883.98 o 
   2  10   3    62991.20    66486.91   1772.83 o 
   4  10   3     4968.44     4995.69    167.22 o 
   6  10   3     4539.50     4578.67    187.42 o 
   8  10   3    15957.21    16505.98   1172.02 o 
  10  10   3     3331.05     3324.54    326.96 o 
  12  10   3        3.79       56.75     93.76 o 
  14  10   3       12.53       28.29    151.48 o 
 -13  11   3    11266.22    13947.28    747.61 o 
 -11  11   3    22922.72    23413.25   1524.87 o 
  -9  11   3    22571.98    21926.04    753.56 o 
  -7  11   3    33610.14    31410.96    795.51 o 
  -5  11   3    50932.88    47030.11   1711.37 o 
  -3  11   3    11002.59    11549.20    411.51 o 
  -1  11   3      447.60      450.37     63.45 o 
   1  11   3     2029.86     2406.34    124.98 o 
   3  11   3     2080.46     2101.72    105.37 o 
   5  11   3     3394.91     3480.71    129.66 o 
   7  11   3     4308.78     4398.74    260.38 o 
   9  11   3     8498.45     9073.19    955.03 o 
  11  11   3     5958.16     6570.10    826.29 o 
  13  11   3     6379.37     8335.90   1406.47 o 
 -14  12   3      116.33      200.56    177.64 o 
 -12  12   3     5769.91     6586.80    481.08 o 
 -10  12   3    18590.00    18216.76    732.59 o 
  -8  12   3    15564.62    14532.09    380.09 o 
  -6  12   3    16898.63    15383.89    407.66 o 
  -4  12   3   129758.63   132116.30   4753.75 o 
  -2  12   3   116140.23   126313.74   4552.52 o 
   0  12   3    80517.68    87369.84   3050.27 o 
   2  12   3   112259.72   118198.91   3966.42 o 
   4  12   3   139576.83   138947.20   6156.23 o 
   6  12   3    88864.89    88404.84   3417.49 o 
   8  12   3    22823.55    22911.14   2107.79 o 
  10  12   3     7111.01     6889.78    956.37 o 
  12  12   3    10325.94    11494.35   1429.31 o 
 -13  13   3     2952.35     3339.23    331.96 o 
 -11  13   3    18994.24    19681.20   1222.68 o 
  -9  13   3    27332.54    24066.09    752.66 o 
  -7  13   3      783.18      782.19     83.57 o 
  -5  13   3     5079.72     4964.00    163.64 o 
  -3  13   3    18204.02    18370.94    604.04 o 
  -1  13   3    35317.23    36384.96   1035.39 o 
   1  13   3     5836.91     6252.54    232.02 o 
   3  13   3    20305.20    19960.85    707.79 o 
   5  13   3       95.87      135.83     56.96 o 
   7  13   3     1444.79     1699.29    196.37 o 
   9  13   3     5863.33     5596.00    473.58 o 
  11  13   3     9747.49    10742.70   1415.08 o 
  13  13   3     2790.93     3636.46    666.56 o 
 -12  14   3     3663.49     3975.83    335.90 o 
 -10  14   3     1852.51     1649.66    140.49 o 
  -8  14   3     1895.88     1553.64    143.01 o 
  -6  14   3     2081.83     1987.74    101.23 o 
  -4  14   3    33154.37    33899.60   1167.92 o 
  -2  14   3     3510.08     3994.86    209.32 o 
   0  14   3      438.69      666.06     98.86 o 
   2  14   3     3261.89     3869.34    285.14 o 
   4  14   3    12598.95    11040.32    796.16 o 
   6  14   3     2709.34     2904.75    340.48 o 
   8  14   3      845.10      972.99    191.34 o 
  10  14   3      172.57      135.54    105.34 o 
  12  14   3     1935.09     2215.67    536.69 o 
 -13  15   3     5649.78     6578.91    594.74 o 
 -11  15   3     2095.05     1993.23    226.32 o 
  -9  15   3     3702.88     3089.81    322.41 o 
  -7  15   3    18088.63    15396.51    416.89 o 
  -5  15   3    20137.33    17725.21    520.02 o 
  -3  15   3     7498.03     7451.91    305.03 o 
  -1  15   3       29.24       31.70     71.98 o 
   1  15   3      298.56      249.79     81.52 o 
   3  15   3      634.27      754.82    115.50 o 
   5  15   3     3254.57     3224.14    177.77 o 
   7  15   3     6216.93     6003.11    322.72 o 
   9  15   3     2328.27     2310.95    292.28 o 
  11  15   3     1635.37     1713.34    271.47 o 
 -12  16   3     1064.46      788.14    195.12 o 
 -10  16   3     5159.28     4613.70    313.85 o 
  -8  16   3    19642.48    16329.15    521.21 o 
  -6  16   3    24542.03    21926.23    707.75 o 
  -4  16   3    38729.64    39187.11   1289.92 o 
  -2  16   3    53480.79    56239.80   2004.86 o 
   0  16   3    46735.24    47063.64   1524.83 o 
   2  16   3    31433.55    34700.22   1348.79 o 
   4  16   3    57833.73    55540.93   3358.84 o 
   6  16   3    34428.82    33723.21   1083.26 o 
   8  16   3    19861.40    19490.21   1627.86 o 
  10  16   3    13330.27    13780.92   1468.39 o 
 -11  17   3     8086.62     7060.33   1044.26 o 
  -9  17   3    18731.75    16388.81    598.51 o 
  -7  17   3    23875.36    20770.32    836.76 o 
  -5  17   3    23663.52    21156.95    843.39 o 
  -3  17   3     8686.96     8075.47    315.73 o 
  -1  17   3     8760.33     8671.40    454.85 o 
   1  17   3      169.88      165.55    101.21 o 
   3  17   3     2879.01     3067.90    202.14 o 
   5  17   3     1445.22     1307.01    128.09 o 
   7  17   3     1202.71     1567.05    150.84 o 
   9  17   3     7484.41     7740.37    847.91 o 
  11  17   3     9119.23    10715.50   1146.95 o 
 -10  18   3     2466.94     2286.59    254.21 o 
  -8  18   3     2025.02     1800.06    116.62 o 
  -6  18   3     8845.18     8342.41    479.81 o 
  -4  18   3    30138.93    29900.81   1063.55 o 
  -2  18   3    21747.84    22572.38    937.12 o 
   0  18   3     5751.55     5825.47    346.05 o 
   2  18   3     2409.26     3028.88    278.14 o 
   4  18   3    23119.60    22349.25   1387.66 o 
   6  18   3    21415.40    21940.81    779.05 o 
   8  18   3     4952.50     5549.97    305.74 o 
  10  18   3     1833.55     1913.76    231.56 o 
  -9  19   3      574.97      617.16    293.41 o 
  -7  19   3      902.43      781.96    103.70 o 
  -5  19   3     2209.76     2004.64    177.02 o 
  -3  19   3      188.01      279.95    100.13 o 
  -1  19   3      469.18      429.35    116.24 o 
   1  19   3     2361.26     2780.69    237.39 o 
   3  19   3     2729.24     2731.17    222.28 o 
   5  19   3     1079.44     1134.95    141.42 o 
   7  19   3     2808.01     2840.51    298.42 o 
   9  19   3       46.24      124.91    136.84 o 
  -8  20   3     5132.10     4613.83    261.00 o 
  -6  20   3     7842.57     7409.08    472.82 o 
  -4  20   3     2863.64     3802.24    513.41 o 
  -2  20   3    10499.53    10661.52    481.45 o 
   0  20   3    48464.67    46488.45   1862.06 o 
   2  20   3    26823.85    26521.51   1220.04 o 
   4  20   3     3636.42     3361.93    512.83 o 
   6  20   3     4797.30     5056.93    390.04 o 
   8  20   3     8630.08     9129.32   1559.10 o 
  -9  21   3     8138.50     6453.48   3020.85 o 
  -7  21   3    15077.82    12344.31   1070.87 o 
  -5  21   3    12460.92    10776.64    658.41 o 
  -3  21   3     5984.36     5451.64    341.13 o 
  -1  21   3     2143.96     1915.22    209.12 o 
   1  21   3      322.48      495.35    149.99 o 
   3  21   3       88.15       -9.99    130.69 o 
   5  21   3     1625.60     1600.76    318.72 o 
   7  21   3     6171.72     6719.94    386.53 o 
  -6  22   3    11695.08    10045.65   1161.81 o 
  -4  22   3    14940.06    15362.78    807.30 o 
  -2  22   3    20300.40    19411.63    794.26 o 
   0  22   3    23668.45    20492.74    962.62 o 
   2  22   3    21158.57    19079.45    857.70 o 
   4  22   3    21593.56    23254.20   1042.43 o 
   6  22   3    15233.07    16460.32   1119.27 o 
  -5  23   3       62.65      -45.03    117.38 o 
  -3  23   3     1276.07     1429.86    177.06 o 
  -1  23   3     1481.32     1664.16    234.96 o 
   1  23   3      419.67      510.19    137.57 o 
   3  23   3     1345.40      971.42    223.04 o 
   5  23   3       19.14       47.38    182.57 o 
  -4  24   3       18.35      203.61    126.41 o 
  -2  24   3     1879.39     1680.54    254.31 o 
   0  24   3     2964.62     2751.52    283.85 o 
   2  24   3      588.60      710.63    170.38 o 
   4  24   3       41.33      237.90    217.39 o 
  -1  25   3      586.08      630.97    178.12 o 
 -16   0   4     1379.87     2586.13    677.11 o 
 -14   0   4     3120.24     4051.92   1200.50 o 
 -12   0   4    15240.30    18107.95   1675.61 o 
 -10   0   4     6108.41     8033.61    994.12 o 
  -8   0   4     1600.22     1895.75    175.19 o 
  -6   0   4    95233.15    88614.93   3079.26 o 
  -4   0   4   269581.28   253400.19  16650.42 o 
  -2   0   4     7786.50     6913.99    478.93 o 
   0   0   4   109893.53   103032.30   8536.39 o 
   2   0   4  2247604.50  2847842.50 542078.25 o 
   4   0   4   395900.25   355553.66  65608.65 o 
   6   0   4    12589.32    11481.77    609.93 o 
   8   0   4    10883.58    10574.75    490.29 o 
  10   0   4    27421.95    27614.06   1060.69 o 
  12   0   4    23428.46    24096.05   1236.77 o 
  14   0   4     4266.41     4753.10    399.60 o 
 -15   1   4     1744.51     2627.61    558.62 o 
 -13   1   4    11928.86    14443.54   1253.40 o 
 -11   1   4    78144.64    90072.37   4145.37 o 
  -9   1   4    56738.46    60497.01   1986.94 o 
  -7   1   4     3161.82     2874.37    120.88 o 
  -5   1   4    15279.45    14037.07    270.08 o 
  -3   1   4    60620.38    58180.20   2111.35 o 
  -1   1   4     5018.97     4825.86    242.05 o 
   1   1   4      599.32      537.58     43.65 o 
   3   1   4    12518.28    13817.18    476.01 o 
   5   1   4    22507.41    20766.23    760.01 o 
   7   1   4       92.48       71.08     30.81 o 
   9   1   4    23470.01    22518.79    686.19 o 
  11   1   4     9882.95    10119.31    239.78 o 
  13   1   4     2935.53     2924.28    182.65 o 
  15   1   4     3924.49     3748.78    262.91 o 
 -16   2   4      131.32      112.96    166.76 o 
 -14   2   4     1097.43     1428.91    338.23 o 
 -12   2   4      658.72     1140.81    336.98 o 
 -10   2   4      645.90      738.49     87.47 o 
  -8   2   4      156.25      144.67     63.18 o 
  -6   2   4     1931.44     2264.78     84.15 o 
  -4   2   4    25184.96    22997.02    691.47 o 
  -2   2   4    27477.60    25674.87   1026.59 o 
   0   2   4     9479.53     9204.88    433.36 o 
   2   2   4    84565.46    88171.88   7620.87 o 
   4   2   4    29027.78    29291.51    485.60 o 
   6   2   4     4961.32     5336.10    177.94 o 
   8   2   4      399.58      391.96     45.97 o 
  10   2   4      100.67      171.89     50.85 o 
  12   2   4     2325.38     2349.55     96.56 o 
  14   2   4      267.03      173.18     54.26 o 
 -15   3   4     1627.69     1861.14    312.04 o 
 -13   3   4     7857.43     9709.91    686.28 o 
 -11   3   4     9417.00    10916.23    605.84 o 
  -9   3   4     6919.66     6281.75    755.80 o 
  -7   3   4    14066.68    14010.45    423.81 o 
  -5   3   4    15099.64    13877.64    545.37 o 
  -3   3   4    30787.24    29912.94    625.29 o 
  -1   3   4      144.83      547.71     35.71 o 
   1   3   4     1640.21     1918.02     41.95 o 
   3   3   4      334.27      455.83     50.39 o 
   5   3   4        1.15       57.70     51.67 o 
   7   3   4     1891.22     2012.08    116.80 o 
   9   3   4     3318.90     3394.53     95.56 o 
  11   3   4     5293.87     5196.16    218.47 o 
  13   3   4      891.10      918.83     81.49 o 
  15   3   4      605.67      455.85    136.20 o 
 -14   4   4      568.04      700.68    171.32 o 
 -12   4   4     8499.86     9622.43    505.27 o 
 -10   4   4     4615.15     4868.35    242.79 o 
  -8   4   4     5563.46     6095.12    274.55 o 
  -6   4   4    78152.62    81898.29   2717.94 o 
  -4   4   4   149553.80   141024.81   6326.47 o 
  -2   4   4   207124.08   203299.84   7282.90 o 
   0   4   4    96847.84   100920.77   2720.65 o 
   2   4   4   175118.41   184130.25   8258.09 o 
   4   4   4   200478.00   199944.53   9411.91 o 
   6   4   4    71134.37    65992.09   3787.08 o 
   8   4   4    14174.48    14050.08    822.83 o 
  10   4   4    29871.93    31434.95   1046.82 o 
  12   4   4    14418.52    15018.24    637.30 o 
  14   4   4     2042.19     2228.62     95.28 o 
 -15   5   4     6943.68     8207.59    728.20 o 
 -13   5   4    19716.30    23563.92   1039.29 o 
 -11   5   4    62173.58    65210.23   2360.31 o 
  -9   5   4    73737.60    72310.58   2713.20 o 
  -7   5   4    31667.87    32634.11    868.32 o 
  -5   5   4    25750.29    24756.65    866.58 o 
  -3   5   4   117958.47    78127.02  16571.04 o 
  -1   5   4    40572.61    39294.88    809.43 o 
   1   5   4     6828.14     8094.57    251.48 o 
   3   5   4     3136.51     3798.56    102.08 o 
   5   5   4     5791.29     5703.98    223.78 o 
   7   5   4     2076.28     1822.21    129.77 o 
   9   5   4    29852.91    28376.19   1677.26 o 
  11   5   4    23316.58    24572.83   1097.54 o 
  13   5   4     3541.17     3461.66    217.04 o 
 -14   6   4     2783.00     3181.50    242.90 o 
 -12   6   4     6718.79     7488.16    333.27 o 
 -10   6   4       35.72      100.87     76.54 o 
  -8   6   4      413.28      404.77     94.22 o 
  -6   6   4    87060.71    85087.77   2510.63 o 
  -4   6   4   158422.95   156050.95   5873.26 o 
  -2   6   4    28930.73    29526.76    592.20 o 
   0   6   4    21196.23    22184.49    539.77 o 
   2   6   4   136606.89   147129.31   4221.20 o 
   4   6   4   143262.58   146403.83   4511.44 o 
   6   6   4    24116.46    25553.64   1693.45 o 
   8   6   4     4824.08     4608.79    325.09 o 
  10   6   4    19172.80    18668.23   1515.62 o 
  12   6   4    11689.23    11740.86    656.98 o 
  14   6   4      526.81      611.76    127.02 o 
 -15   7   4      316.89      503.35    163.60 o 
 -13   7   4      192.99      152.69    103.62 o 
 -11   7   4     1242.47     1396.88    150.43 o 
  -9   7   4      189.82      187.82     91.62 o 
  -7   7   4     1226.67     1251.38    105.69 o 
  -5   7   4      187.31      273.21     20.71 o 
  -3   7   4     6725.03     6900.01    226.32 o 
  -1   7   4        8.06       99.77     58.18 o 
   1   7   4    22478.49    23854.02    827.34 o 
   3   7   4     1397.47     1476.24     62.45 o 
   5   7   4    12900.35    13150.38    425.61 o 
   7   7   4     1594.72     1920.62    210.32 o 
   9   7   4     2591.99     2306.96    122.21 o 
  11   7   4     1058.78     1103.40    114.01 o 
  13   7   4      380.38      369.78     63.28 o 
 -14   8   4        0.84      -82.14    129.07 o 
 -12   8   4      353.97      468.17    129.75 o 
 -10   8   4     2963.24     3050.24    216.46 o 
  -8   8   4     6312.28     6141.55    230.80 o 
  -6   8   4    15412.43    16075.63    473.95 o 
  -4   8   4    44585.59    41126.98   1588.67 o 
  -2   8   4    52186.61    53322.07   1825.65 o 
   0   8   4    33767.53    37445.91    748.32 o 
   2   8   4    15114.57    15304.06    292.75 o 
   4   8   4    34483.80    35335.89    769.66 o 
   6   8   4    26065.71    26859.86   1402.83 o 
   8   8   4    20486.74    22733.23   2222.71 o 
  10   8   4     8643.85     8143.76    742.63 o 
  12   8   4     1030.62     1175.34    183.77 o 
  14   8   4      715.71      608.84    128.95 o 
 -15   9   4     7375.15     9954.78    557.73 o 
 -13   9   4    16224.23    18420.71    793.88 o 
 -11   9   4    51426.80    52548.10   2024.07 o 
  -9   9   4    47451.15    47169.98   1624.09 o 
  -7   9   4    26757.06    28589.50   1247.73 o 
  -5   9   4    70843.76    68513.40   2509.48 o 
  -3   9   4    77929.88    77383.97   2432.63 o 
  -1   9   4     9593.81     9875.50    254.93 o 
   1   9   4     1170.84     1352.33     66.56 o 
   3   9   4      610.01      656.87     45.52 o 
   5   9   4        3.82       86.30     32.08 o 
   7   9   4     3999.73     4064.20    267.20 o 
   9   9   4    16646.13    16710.94   1777.34 o 
  11   9   4    11986.47    11660.64    972.74 o 
  13   9   4     5346.01     5963.07   1094.64 o 
 -14  10   4     1283.93     1378.14    208.10 o 
 -12  10   4     8659.45     9875.36    490.75 o 
 -10  10   4     2425.55     2440.42    191.51 o 
  -8  10   4     3288.16     3443.51    248.29 o 
  -6  10   4   115667.52   111803.07   3738.11 o 
  -4  10   4   150821.14   150394.92   6286.61 o 
  -2  10   4    18446.66    17626.19    615.36 o 
   0  10   4    34240.69    37640.30   1012.93 o 
   2  10   4   224807.05   248143.11  10204.36 o 
   4  10   4   165403.70   170757.25   6082.19 o 
   6  10   4    26408.05    26976.10   1064.63 o 
   8  10   4    11296.99    11087.89    985.44 o 
  10  10   4    29825.03    30384.32   3643.04 o 
  12  10   4    11520.61    12273.06   1657.76 o 
 -13  11   4     2966.45     3304.48    350.67 o 
 -11  11   4    32213.91    33741.93   1839.24 o 
  -9  11   4    27895.07    27262.87   1202.27 o 
  -7  11   4       14.82      178.54     82.53 o 
  -5  11   4      115.16      157.35     63.07 o 
  -3  11   4    46925.20    46697.57   1408.47 o 
  -1  11   4     8052.66     8196.05    229.30 o 
   1  11   4     5213.74     4842.33    305.82 o 
   3  11   4     6556.70     6672.00    343.76 o 
   5  11   4     7263.33     7421.31    200.82 o 
   7  11   4       10.29      -26.27     36.75 o 
   9  11   4     6664.94     6226.42    715.12 o 
  11  11   4     5286.43     4516.30    608.58 o 
  13  11   4     1003.40     1277.18    362.37 o 
 -14  12   4      611.17      700.57    163.66 o 
 -12  12   4     1080.71     1524.41    209.98 o 
 -10  12   4       67.25      190.65    149.81 o 
  -8  12   4      475.63      489.12     43.42 o 
  -6  12   4      159.49      188.62     43.94 o 
  -4  12   4     2623.59     2787.67    132.82 o 
  -2  12   4     2215.95     2587.72    166.14 o 
   0  12   4     3698.56     4223.30    174.45 o 
   2  12   4      608.77      755.63     83.00 o 
   4  12   4      361.38      224.23    171.59 o 
   6  12   4     4082.59     4506.32    151.21 o 
   8  12   4    13383.38    13488.31   1338.16 o 
  10  12   4       57.90      153.19    149.12 o 
  12  12   4     1600.80     1866.59    451.71 o 
 -13  13   4     7970.04     8871.45    631.66 o 
 -11  13   4     6365.93     6953.71    528.36 o 
  -9  13   4    10180.46    10425.98    496.11 o 
  -7  13   4    24544.88    21457.71    538.34 o 
  -5  13   4    22997.17    22197.65    716.21 o 
  -3  13   4    16701.69    18006.96    716.65 o 
  -1  13   4    10602.15    11465.34    473.92 o 
   1  13   4     2204.01     2248.28    173.28 o 
   3  13   4      246.41      300.18     68.01 o 
   5  13   4     6876.01     6933.44    219.19 o 
   7  13   4     6512.70     6595.76    383.95 o 
   9  13   4     1904.13     2327.36    293.76 o 
  11  13   4     2905.64     4098.82    370.08 o 
 -12  14   4     2150.08     2193.75    242.04 o 
 -10  14   4     4961.14     4713.12    370.35 o 
  -8  14   4    12782.74    11484.51    343.42 o 
  -6  14   4    36544.36    32826.20   1008.29 o 
  -4  14   4    47854.40    46197.31   1583.42 o 
  -2  14   4    98124.45   101351.98   3574.22 o 
   0  14   4    75635.13    80145.77   2585.69 o 
   2  14   4    71965.24    77164.99   2792.48 o 
   4  14   4    82371.77    80324.90   3840.01 o 
   6  14   4    53142.36    55491.41   2007.50 o 
   8  14   4    16957.05    18375.00   1118.54 o 
  10  14   4    15442.58    15040.11   2215.44 o 
  12  14   4     5847.29     6746.86   1612.68 o 
 -13  15   4     9031.15     9760.72   1180.19 o 
 -11  15   4    16951.63    16850.94   1307.89 o 
  -9  15   4    20124.22    17041.83    673.68 o 
  -7  15   4     9674.40     8741.59    294.19 o 
  -5  15   4     2643.31     2615.25    135.31 o 
  -3  15   4    45861.64    46300.52   1896.03 o 
  -1  15   4    20571.93    21013.33    850.97 o 
   1  15   4       11.14      249.45     77.89 o 
   3  15   4     1467.08     1644.84    150.29 o 
   5  15   4      333.49      334.38     84.09 o 
   7  15   4     5375.04     5292.36    355.98 o 
   9  15   4     3651.02     4085.57    517.23 o 
  11  15   4     5745.75     7339.28   1044.70 o 
 -12  16   4     2538.07     2613.26    268.38 o 
 -10  16   4       27.34      -83.23    163.79 o 
  -8  16   4      398.50      280.19     76.00 o 
  -6  16   4    26273.10    24013.16    719.21 o 
  -4  16   4    11047.10    11372.44    604.11 o 
  -2  16   4      965.91     1106.73    127.18 o 
   0  16   4     1069.70     1358.86    136.87 o 
   2  16   4    20061.49    21160.54    882.50 o 
   4  16   4    22025.55    21003.85   1408.54 o 
   6  16   4     1388.38     1439.25    121.18 o 
   8  16   4      148.23      296.39     77.60 o 
  10  16   4     6568.25     9890.21   1281.35 o 
 -11  17   4      145.49      309.26    138.84 o 
  -9  17   4     2776.27     2417.13    249.59 o 
  -7  17   4    11646.99    10088.97    618.17 o 
  -5  17   4     5384.42     5449.77    235.50 o 
  -3  17   4     3353.99     3199.87    204.71 o 
  -1  17   4      207.41      221.28    122.19 o 
   1  17   4    10221.58    10152.51    441.01 o 
   3  17   4      954.62      897.02    116.29 o 
   5  17   4     1709.24     1669.70    152.40 o 
   7  17   4      953.13     1112.31    130.91 o 
   9  17   4       74.28      145.00     80.78 o 
 -10  18   4     3502.66     3428.58    373.79 o 
  -8  18   4     6859.77     6182.72    277.77 o 
  -6  18   4     4958.12     4379.22    202.24 o 
  -4  18   4    15221.55    15232.02    551.98 o 
  -2  18   4    38435.28    37284.45   1363.47 o 
   0  18   4    43847.42    44292.45   1623.99 o 
   2  18   4    43255.59    44286.43   1694.21 o 
   4  18   4    15531.26    15519.52   1156.47 o 
   6  18   4    23128.73    22904.06   1039.65 o 
   8  18   4    18150.02    20117.78   1455.18 o 
  10  18   4     2854.97     3260.85    761.62 o 
  -9  19   4    11642.06    10348.77    778.79 o 
  -7  19   4    13942.98    12370.23    527.16 o 
  -5  19   4    18336.79    17168.66    632.80 o 
  -3  19   4    13288.57    13161.98    555.18 o 
  -1  19   4     2682.97     2667.15    222.34 o 
   1  19   4      646.15      545.23    129.83 o 
   3  19   4      197.79      258.96    143.52 o 
   5  19   4      131.55      178.25    134.96 o 
   7  19   4     2743.11     3036.28    230.14 o 
   9  19   4     4064.17     4213.38    690.97 o 
  -8  20   4     2648.21     2596.49    368.34 o 
  -6  20   4    13685.87    12851.66    888.12 o 
  -4  20   4    31343.90    30419.63   1235.50 o 
  -2  20   4    17829.85    17478.02    951.57 o 
   0  20   4    11154.85    10293.12    601.50 o 
   2  20   4    27926.31    27986.69   1429.84 o 
   4  20   4    20886.30    21908.25   1064.13 o 
   6  20   4    12649.11    13774.47    690.14 o 
   8  20   4     8008.77     8825.34    897.69 o 
  -7  21   4      849.48     1153.75    251.05 o 
  -5  21   4      323.46      318.08    137.44 o 
  -3  21   4     3431.93     3519.11    280.64 o 
  -1  21   4     2440.01     2220.27    225.98 o 
   1  21   4     1041.16     1146.06    196.77 o 
   3  21   4     1226.67     1115.62    172.75 o 
   5  21   4      101.61      180.46    123.20 o 
   7  21   4       13.29     -108.56    158.36 o 
  -6  22   4       46.12       55.73    149.84 o 
  -4  22   4      674.00      802.59    144.93 o 
  -2  22   4     6328.26     5892.54    344.07 o 
   0  22   4    12289.38    11698.67    613.61 o 
   2  22   4     3390.28     4162.44    615.12 o 
   4  22   4     1389.93     1833.09    224.30 o 
   6  22   4     4284.42     4821.51    359.60 o 
  -5  23   4     9003.71     7448.03    923.39 o 
  -3  23   4     1084.84     1054.66    168.91 o 
  -1  23   4     1024.00      994.53    170.55 o 
   1  23   4     1539.40     1549.14    295.87 o 
   3  23   4      322.46      175.04    153.34 o 
   5  23   4      677.65      548.39    176.67 o 
  -4  24   4    11311.48    10144.28    777.92 o 
  -2  24   4    17378.15    15067.46    933.31 o 
   0  24   4    23011.61    21431.79   1185.09 o 
   2  24   4    15838.43    16378.71    932.99 o 
 -15   1   5     2833.04     3406.97   1680.89 o 
 -13   1   5    13322.64    16115.64   1275.66 o 
 -11   1   5    36384.92    40436.46   1773.80 o 
  -9   1   5    12435.48    12823.46    432.83 o 
  -7   1   5    17436.09    16683.02    272.59 o 
  -5   1   5    76161.78    68217.63   2350.70 o 
  -3   1   5    38623.20    35710.89   1612.98 o 
  -1   1   5      525.77      629.41     54.18 o 
   1   1   5       54.42       99.54     25.25 o 
   3   1   5     7879.58     8217.92    410.87 o 
   5   1   5      588.00      483.38     34.95 o 
   7   1   5     5257.84     4883.43    121.33 o 
   9   1   5    12638.61    13302.21    311.35 o 
  11   1   5     1653.50     1726.24    101.79 o 
  13   1   5      939.28      847.49     67.07 o 
 -16   2   5      108.74      238.87    201.81 o 
 -14   2   5     2239.26     2733.94    574.76 o 
 -12   2   5      132.67      215.39    127.55 o 
 -10   2   5     1436.99     1568.66     99.88 o 
  -8   2   5    31045.86    28899.21    851.95 o 
  -6   2   5   192838.73   185903.06   6837.17 o 
  -4   2   5   129504.42   120315.43   5565.51 o 
  -2   2   5     3578.03     3608.07    386.65 o 
   0   2   5    98063.30    91017.89   4464.02 o 
   2   2   5   304637.41   304226.69  45896.48 o 
   4   2   5   254605.08   249822.63   9754.84 o 
   6   2   5    50606.98    44419.00   1038.91 o 
   8   2   5    43139.70    40744.96    840.75 o 
  10   2   5    35053.55    34087.64    933.64 o 
  12   2   5    13479.71    13481.74    656.92 o 
  14   2   5     1484.27     1470.46    129.88 o 
 -15   3   5     7030.80     9108.52    940.86 o 
 -13   3   5    33946.54    42669.58   1875.54 o 
 -11   3   5    65095.26    68904.90   2638.16 o 
  -9   3   5    20760.21    19348.17    828.32 o 
  -7   3   5    38138.41    35927.06    968.10 o 
  -5   3   5   203589.22   199467.58  10453.44 o 
  -3   3   5   152776.08   135137.95   7993.08 o 
  -1   3   5     1323.40     1576.30     68.10 o 
   1   3   5    18451.22    20207.67   1267.62 o 
   3   3   5     9280.67     9501.85    520.41 o 
   5   3   5     5096.40     4415.22     92.01 o 
   7   3   5    12736.82    11402.67    453.43 o 
   9   3   5    31707.46    31662.84    685.12 o 
  11   3   5     3291.07     3281.38    126.43 o 
  13   3   5     1160.05     1235.76     77.50 o 
 -14   4   5     1292.50     1866.12    204.16 o 
 -12   4   5      128.01      207.40     95.41 o 
 -10   4   5        2.39       65.55     90.54 o 
  -8   4   5    13142.85    13296.45    472.49 o 
  -6   4   5    67012.55    68297.34   2786.52 o 
  -4   4   5    15266.48    14143.16    279.90 o 
  -2   4   5       69.67      419.30     90.04 o 
   0   4   5    32909.86    30734.55   1189.09 o 
   2   4   5    64811.22    62262.39   3941.97 o 
   4   4   5    28059.96    26060.46   1417.11 o 
   6   4   5     8638.25     8209.81    538.34 o 
   8   4   5     9685.74     9070.33    364.65 o 
  10   4   5    16381.70    16377.73    709.86 o 
  12   4   5     2601.16     2710.48    143.37 o 
  14   4   5       29.73       69.99     77.47 o 
 -15   5   5      702.68      686.77    235.80 o 
 -13   5   5      388.99      431.04    110.49 o 
 -11   5   5      122.81       93.22     90.29 o 
  -9   5   5     1356.06     1323.97    169.22 o 
  -7   5   5     7433.48     7292.85    292.65 o 
  -5   5   5      518.07      993.66    134.98 o 
  -3   5   5     8025.07     7942.56    302.05 o 
  -1   5   5    15769.01    16248.37    321.06 o 
   1   5   5    15856.46    16903.20   1467.49 o 
   3   5   5      285.67      440.93     58.73 o 
   5   5   5      736.67      654.69     85.20 o 
   7   5   5      653.14      584.47     64.12 o 
   9   5   5     1157.15     1327.84     73.66 o 
  11   5   5      211.17      308.63     52.70 o 
  13   5   5      292.88      240.56     54.67 o 
 -14   6   5      273.38      321.48    118.02 o 
 -12   6   5      288.68      480.01    132.44 o 
 -10   6   5       59.68       48.62     78.07 o 
  -8   6   5    12055.48    11751.64    385.55 o 
  -6   6   5    54113.92    53736.75   2048.96 o 
  -4   6   5    49890.66    52345.17   2268.55 o 
  -2   6   5    75210.21    73900.68   1847.77 o 
   0   6   5   157860.63   166514.59   7240.48 o 
   2   6   5   129253.97   127383.44   8247.67 o 
   4   6   5    44203.86    45030.42   2152.91 o 
   6   6   5    44789.46    42545.71   2102.66 o 
   8   6   5    38298.25    35146.64   2509.80 o 
  10   6   5    10588.81     9775.83    511.42 o 
  12   6   5     6719.91     7020.52    492.34 o 
  14   6   5     1561.87     1034.45    368.68 o 
 -15   7   5    10476.36    13076.11    664.16 o 
 -13   7   5    40349.13    44921.88   1680.00 o 
 -11   7   5    35238.09    37765.55   1303.65 o 
  -9   7   5     7409.14     7385.93    345.61 o 
  -7   7   5    36637.96    34641.68    934.48 o 
  -5   7   5   143936.88   148069.39   5226.42 o 
  -3   7   5   102163.66   104261.87   3514.38 o 
  -1   7   5    12093.51    12705.40    380.34 o 
   1   7   5        2.88      195.17     40.91 o 
   3   7   5     4138.02     3780.07    115.24 o 
   5   7   5     2768.36     2795.50    273.70 o 
   7   7   5    18171.13    16469.09   1446.13 o 
   9   7   5    27589.12    25601.45   1684.50 o 
  11   7   5     4120.99     4759.69    355.37 o 
  13   7   5     1407.58     1480.66    186.47 o 
 -14   8   5     3074.83     3473.29    272.56 o 
 -12   8   5     1192.63     1154.26    147.41 o 
 -10   8   5      387.91      559.57    120.96 o 
  -8   8   5    11836.18    11977.50    430.33 o 
  -6   8   5   100314.93    95527.73   3704.84 o 
  -4   8   5   105138.61   100956.82   3934.72 o 
  -2   8   5    47306.92    51233.98   1213.68 o 
   0   8   5    60427.87    64872.40   1837.01 o 
   2   8   5   150876.72   159907.08   5128.23 o 
   4   8   5    97050.31   100624.49   4063.42 o 
   6   8   5    27619.38    30323.09   2232.41 o 
   8   8   5    31944.85    30394.88   2606.48 o 
  10   8   5    29001.10    26827.96   2110.39 o 
  12   8   5     7374.46     7613.65   1139.07 o 
  14   8   5      262.57      237.84    140.44 o 
 -15   9   5      141.91       95.94    148.70 o 
 -13   9   5     4609.27     5359.28    379.21 o 
 -11   9   5     7689.69     8046.71    462.72 o 
  -9   9   5      755.20      399.91    271.20 o 
  -7   9   5      581.23      488.39    103.59 o 
  -5   9   5    23693.14    23453.69    794.12 o 
  -3   9   5    45664.70    46153.74   1307.36 o 
  -1   9   5      486.59      603.72     82.31 o 
   1   9   5    21159.01    22126.53    588.09 o 
   3   9   5     4862.22     5416.35    179.42 o 
   5   9   5     2392.62     2244.04    135.72 o 
   7   9   5     3834.15     3770.05    311.04 o 
   9   9   5     4365.08     4162.64    391.51 o 
  11   9   5       12.06       35.38     60.43 o 
  13   9   5       72.38       97.48    101.63 o 
 -14  10   5      517.85      560.33    164.53 o 
 -12  10   5      133.66      108.96     96.42 o 
 -10  10   5      204.16      198.06     94.06 o 
  -8  10   5       26.07       96.31     76.68 o 
  -6  10   5      463.12      805.22    104.37 o 
  -4  10   5    29126.45    29570.07    783.21 o 
  -2  10   5    38882.57    40398.45   1128.61 o 
   0  10   5    10885.83    11820.46    305.53 o 
   2  10   5     9125.56    10117.70    268.96 o 
   4  10   5     1514.34     1666.19    107.83 o 
   6  10   5     8897.08     9658.13    560.30 o 
   8  10   5     5508.45     5335.05    611.59 o 
  10  10   5     1135.00      966.71    105.03 o 
  12  10   5      988.08      907.97    177.29 o 
 -13  11   5    14037.03    15708.79    902.88 o 
 -11  11   5    25856.50    25709.50   1068.68 o 
  -9  11   5    32171.03    31179.53   1192.32 o 
  -7  11   5    20416.57    18714.48    386.01 o 
  -5  11   5    23428.88    21138.77    572.96 o 
  -3  11   5    20816.19    20707.02    581.73 o 
  -1  11   5    22458.05    24836.58    675.94 o 
   1  11   5    22333.83    24676.11    545.33 o 
   3  11   5      208.07      156.39     55.15 o 
   5  11   5     1275.10     1355.34     82.73 o 
   7  11   5     4339.18     4862.85    267.91 o 
   9  11   5     6655.67     7201.93    840.18 o 
  11  11   5     3362.72     3152.11    465.59 o 
  13  11   5     3284.32     4527.33    873.02 o 
 -14  12   5      623.84      878.11    224.31 o 
 -12  12   5      437.91      614.43    142.89 o 
 -10  12   5      712.89      968.77    160.47 o 
  -8  12   5    16991.30    14695.27    290.80 o 
  -6  12   5    51711.43    47683.33   1423.62 o 
  -4  12   5    64770.80    67000.68   2944.77 o 
  -2  12   5    69981.26    73588.30   2825.77 o 
   0  12   5   103682.00   114984.14   4109.29 o 
   2  12   5   147421.84   163949.27   5959.68 o 
   4  12   5    87679.79    91901.74   2865.54 o 
   6  12   5    29147.90    30506.20   1542.99 o 
   8  12   5    26757.80    28081.54   2009.37 o 
  10  12   5    15387.99    16825.97   2225.10 o 
  12  12   5    10059.72    11321.65   2161.90 o 
 -13  13   5    10012.35    10824.77   1159.63 o 
 -11  13   5    24091.31    24674.14   1245.52 o 
  -9  13   5     9336.03     9234.15    467.78 o 
  -7  13   5     4620.74     4201.68    319.92 o 
  -5  13   5    21388.49    20322.01    730.38 o 
  -3  13   5    23733.82    23721.55   1081.11 o 
  -1  13   5       68.07       10.55     79.25 o 
   1  13   5     1956.82     2017.59    147.80 o 
   3  13   5    11404.20    11166.50    486.28 o 
   5  13   5     3157.40     3257.46    138.28 o 
   7  13   5     5331.96     5475.39    347.57 o 
   9  13   5    14035.20    14363.57   1775.37 o 
  11  13   5      138.79      108.82    541.38 o 
 -12  14   5      103.72       50.30    161.52 o 
 -10  14   5      569.60      546.79    143.92 o 
  -8  14   5     2551.37     2227.41    125.86 o 
  -6  14   5    13199.68    11276.66    543.47 o 
  -4  14   5       42.36       91.87     65.36 o 
  -2  14   5     8191.97     8178.72    397.98 o 
   0  14   5     1627.12     1792.08    137.14 o 
   2  14   5    39189.72    39295.30   1245.30 o 
   4  14   5     9412.10     9917.69    375.10 o 
   6  14   5     3206.26     3908.20    268.74 o 
   8  14   5      222.70      299.05     85.99 o 
  10  14   5      868.21     1581.92    346.21 o 
  12  14   5      527.95      817.82    388.12 o 
 -11  15   5     1832.97     1315.83    297.95 o 
  -9  15   5    12578.97    11512.82    287.04 o 
  -7  15   5    26879.40    22712.27    609.28 o 
  -5  15   5     4471.20     3775.00    297.82 o 
  -3  15   5      272.71      372.32     89.81 o 
  -1  15   5    14208.82    14088.93    584.29 o 
   1  15   5    14195.68    15028.55    566.06 o 
   3  15   5       25.77       77.00     66.48 o 
   5  15   5     4545.39     4477.82    221.32 o 
   7  15   5      723.02      904.32     91.50 o 
   9  15   5      144.46      222.17    112.80 o 
  11  15   5     3452.35     4476.22    628.65 o 
 -12  16   5       87.08      117.55    143.05 o 
 -10  16   5     1995.10     2196.05    230.56 o 
  -8  16   5     6502.57     5920.34    477.07 o 
  -6  16   5    29035.92    25398.26    836.53 o 
  -4  16   5    32107.59    29523.99   1712.26 o 
  -2  16   5    42491.54    41155.94   1375.31 o 
   0  16   5    68026.03    74324.75   2899.24 o 
   2  16   5    27695.40    31012.21   1140.37 o 
   4  16   5    29794.68    30423.55   1374.43 o 
   6  16   5    30214.95    31308.33   1672.30 o 
   8  16   5    16211.55    16749.90   1055.70 o 
  10  16   5     7995.03     9883.16   1747.17 o 
 -11  17   5    17498.79    17243.72   1280.94 o 
  -9  17   5    11699.64    10251.58    647.69 o 
  -7  17   5    20716.34    16605.68    599.82 o 
  -5  17   5    24702.02    21756.21   1017.05 o 
  -3  17   5    16676.80    16082.60    730.25 o 
  -1  17   5     5283.05     4952.52    358.37 o 
   1  17   5     1472.01     1640.73    154.10 o 
   3  17   5     3264.58     2991.58    338.41 o 
   5  17   5      190.37       81.03     80.85 o 
   7  17   5     3638.47     4274.29    289.94 o 
   9  17   5     7543.17     9147.24    988.85 o 
 -10  18   5      185.49      233.31    151.22 o 
  -8  18   5     2463.95     2146.84    157.44 o 
  -6  18   5    19549.89    17201.58    791.54 o 
  -4  18   5    18538.12    17424.89   1038.43 o 
  -2  18   5    12149.79    11918.89    517.91 o 
   0  18   5    15432.52    16514.87    793.68 o 
   2  18   5    10516.89    11060.91    528.56 o 
   4  18   5     7793.60     8286.87    536.12 o 
   6  18   5     3504.14     3652.01    250.18 o 
   8  18   5     5302.39     6606.30    598.34 o 
  -9  19   5     1743.78     1736.30    313.21 o 
  -7  19   5     4263.61     3717.07    387.37 o 
  -5  19   5      150.82      101.31    105.06 o 
  -3  19   5     2226.33     2338.63    242.60 o 
  -1  19   5     2991.36     2992.22    355.76 o 
   1  19   5     5167.40     5336.22    345.78 o 
   3  19   5     1083.93     1041.71    202.87 o 
   5  19   5     3172.47     3379.58    291.61 o 
   7  19   5      245.79      241.85     86.52 o 
   9  19   5      706.61      540.81    433.01 o 
  -8  20   5     1438.94     1381.42    259.01 o 
  -6  20   5      745.94      656.44    142.40 o 
  -4  20   5     7996.17     7925.99    460.54 o 
  -2  20   5    18735.43    17848.68    949.31 o 
   0  20   5    10185.61    10741.77    531.12 o 
   2  20   5     8702.57     8716.71    675.16 o 
   4  20   5    17948.80    18020.07    746.53 o 
   6  20   5    13404.94    15799.43   1068.16 o 
   8  20   5     5326.37     5418.60    670.11 o 
  -7  21   5    12692.95     9772.57   1832.64 o 
  -5  21   5     9627.60     9822.54    953.03 o 
  -3  21   5     9259.80     8012.29   1132.07 o 
  -1  21   5     7395.70     7269.48    515.85 o 
   1  21   5     3984.34     3586.70    304.08 o 
   3  21   5       15.95       25.15    116.32 o 
   5  21   5     2201.71     2144.89    216.89 o 
   7  21   5     1125.41     1504.92    401.05 o 
  -6  22   5     6541.71     5417.56    861.55 o 
  -4  22   5    11577.56    10805.52    661.54 o 
  -2  22   5    19572.94    17331.69    999.70 o 
   0  22   5    21471.78    20730.59    950.46 o 
   2  22   5    21895.09    22734.96   1117.71 o 
   4  22   5    17489.88    19006.71    915.42 o 
   6  22   5     9574.24    10568.36    918.71 o 
  -5  23   5     1719.77     1334.82    176.74 o 
  -3  23   5     1825.05     1259.93    200.27 o 
  -1  23   5        6.13      111.95    129.74 o 
   1  23   5       76.97       84.64    128.32 o 
   3  23   5      353.77      448.57    199.17 o 
  -4  24   5      232.20      153.45    121.86 o 
  -2  24   5     3646.91     3420.36    339.08 o 
   0  24   5      639.78      596.30    220.99 o 
   2  24   5      212.45      599.76    221.06 o 
 -16   0   6       10.12      228.60    669.84 o 
 -14   0   6     1015.25     1882.34    586.68 o 
 -12   0   6      101.43      200.25    297.71 o 
 -10   0   6     3335.83     3922.90    273.98 o 
  -8   0   6    73433.56    69889.70   2501.66 o 
  -6   0   6   134483.00   122003.38   6677.55 o 
  -4   0   6    39438.56    35663.19   2700.67 o 
  -2   0   6    25469.81    24266.37   2587.77 o 
   0   0   6   207866.14   197996.45  24886.35 o 
   2   0   6   410237.94   484667.66  60617.17 o 
   4   0   6   153504.98   137710.66  11197.55 o 
   6   0   6    37635.00    32708.49    784.38 o 
   8   0   6    74911.13    66170.14   2187.59 o 
  10   0   6    45597.36    42004.37   1482.63 o 
  12   0   6     4016.32     4089.24    194.82 o 
  14   0   6     1613.05     1295.79    384.66 o 
 -15   1   6    11263.43    14594.20   1446.12 o 
 -13   1   6    25299.39    32100.52   2348.34 o 
 -11   1   6    10914.88    12538.12    522.95 o 
  -9   1   6    29200.98    28278.69   1355.52 o 
  -7   1   6    60549.98    57609.79   1302.41 o 
  -5   1   6    92257.05    82640.39   3041.40 o 
  -3   1   6    21595.21    19578.27    866.45 o 
  -1   1   6     1129.50     1173.36    114.92 o 
   1   1   6    11204.88     9466.49    305.09 o 
   3   1   6    38324.20    36450.66   1597.86 o 
   5   1   6      121.77      158.66     41.73 o 
   7   1   6    31546.86    28418.01    585.45 o 
   9   1   6     5975.05     5464.94    136.28 o 
  11   1   6       93.27      116.66     40.14 o 
  13   1   6     1363.89     1517.84    121.83 o 
 -16   2   6       12.04     -135.43    467.34 o 
 -14   2   6      238.37      403.64    276.29 o 
 -12   2   6       64.50      248.74     81.11 o 
 -10   2   6      775.16      873.47     78.11 o 
  -8   2   6    10298.49     9913.82    256.60 o 
  -6   2   6     7669.27     7228.42    171.08 o 
  -4   2   6      466.05      387.97     67.92 o 
  -2   2   6    11654.63    11316.18    636.37 o 
   0   2   6     1394.52     1450.87     64.06 o 
   2   2   6    28227.87    30029.37   2433.59 o 
   4   2   6    30536.89    28786.03    507.83 o 
   6   2   6      520.56      569.77     32.88 o 
   8   2   6     6730.92     6409.32    136.18 o 
  10   2   6     3597.27     3595.59    192.35 o 
  12   2   6       39.94       49.30     36.45 o 
  14   2   6       32.96      -64.66     67.10 o 
 -15   3   6     1962.66     2721.66    570.09 o 
 -13   3   6     6941.02     7590.17    354.60 o 
 -11   3   6     4852.86     4505.77    300.40 o 
  -9   3   6     7335.92     7176.26    344.93 o 
  -7   3   6    34196.57    33621.36    911.17 o 
  -5   3   6    51328.45    47318.43   2561.50 o 
  -3   3   6      259.56      287.26     35.02 o 
  -1   3   6      158.30      214.03     33.36 o 
   1   3   6      652.75      688.38     57.22 o 
   3   3   6     6870.01     6260.03    553.26 o 
   5   3   6     2181.43     1979.85     80.69 o 
   7   3   6     4280.92     4106.03    106.47 o 
   9   3   6     1527.46     1578.15     74.64 o 
  11   3   6     1187.18     1339.33     75.70 o 
  13   3   6     1290.04     1190.34    129.72 o 
 -14   4   6      204.86      228.77    161.90 o 
 -12   4   6       35.91       19.43     70.93 o 
 -10   4   6       69.28      148.15     90.34 o 
  -8   4   6    24435.79    22557.38    845.57 o 
  -6   4   6    86699.22    84869.88   3762.77 o 
  -4   4   6    86085.15    80717.71   4137.06 o 
  -2   4   6    30739.33    26572.87   2133.64 o 
   0   4   6   174864.03   171415.19  10120.62 o 
   2   4   6   121633.67   114185.35   9509.16 o 
   4   4   6    42497.69    39288.14   2618.29 o 
   6   4   6    59188.16    53729.95   1027.81 o 
   8   4   6    49705.77    44061.91   1412.08 o 
  10   4   6    28958.84    28436.21    697.43 o 
  12   4   6     5815.64     6085.54    218.28 o 
  14   4   6     1176.36     1086.57    114.69 o 
 -15   5   6    17208.62    20122.19    927.54 o 
 -13   5   6    45886.00    52877.27   2697.04 o 
 -11   5   6    22475.87    23582.74    834.23 o 
  -9   5   6    15503.40    15046.98    622.38 o 
  -7   5   6    94644.54    96717.55   4711.55 o 
  -5   5   6   177088.98   179848.33   9859.41 o 
  -3   5   6    56727.78    51448.53   2633.49 o 
  -1   5   6    17401.68    18596.76    637.48 o 
   1   5   6     7489.92     8069.83    332.36 o 
   3   5   6    19604.57    18374.36   1223.09 o 
   5   5   6      311.16      469.20     91.70 o 
   7   5   6    27973.62    27238.84   1535.41 o 
   9   5   6     8245.88     7618.76    369.93 o 
  11   5   6      718.04      691.12     70.15 o 
  13   5   6     3723.38     3616.58    214.57 o 
 -14   6   6      936.77      989.03    139.65 o 
 -12   6   6      369.00      265.24    123.64 o 
 -10   6   6      893.99      708.71    130.43 o 
  -8   6   6    23664.94    22347.67    895.33 o 
  -6   6   6    89307.23    91192.95   4633.07 o 
  -4   6   6    28408.79    29785.14    966.09 o 
  -2   6   6    23105.09    22418.26    666.16 o 
   0   6   6   118455.78   122137.40   5796.38 o 
   2   6   6    75000.87    78112.30   4216.54 o 
   4   6   6    13050.80    12687.69   1040.25 o 
   6   6   6    11709.99    10387.24    709.89 o 
   8   6   6    42885.57    42163.24   2980.34 o 
  10   6   6    28130.90    28002.13   1214.27 o 
  12   6   6     2793.31     2609.85    234.43 o 
  14   6   6       61.91      272.39    222.50 o 
 -15   7   6      464.28      632.44    153.94 o 
 -13   7   6     3428.05     4094.29    350.81 o 
 -11   7   6      710.50      571.52    102.28 o 
  -9   7   6    11258.90    10691.59    360.91 o 
  -7   7   6       27.73       -9.67    153.52 o 
  -5   7   6    11368.07     9752.19    447.21 o 
  -3   7   6       35.13      107.97     38.79 o 
  -1   7   6     6747.57     6817.66    339.78 o 
   1   7   6     4957.22     5155.84    237.93 o 
   3   7   6    18298.83    20552.43   1200.90 o 
   5   7   6     3328.16     2655.79    312.91 o 
   7   7   6    12358.42    11251.46    539.15 o 
   9   7   6        3.88       43.36     45.83 o 
  11   7   6     1391.15     1421.42     85.48 o 
  13   7   6       16.37       70.55    117.31 o 
 -14   8   6       25.34       49.42    106.86 o 
 -12   8   6      134.72      343.56    128.50 o 
 -10   8   6     4223.27     3938.68    218.10 o 
  -8   8   6      648.68      581.14    113.99 o 
  -6   8   6     3869.70     3703.32    298.37 o 
  -4   8   6    29912.30    30878.95   1626.35 o 
  -2   8   6    14227.51    13842.29    549.64 o 
   0   8   6    23106.17    23002.03   1071.41 o 
   2   8   6    67828.43    66549.58   3125.55 o 
   4   8   6    54625.72    57631.98   3249.27 o 
   6   8   6    20078.99    19254.20    804.69 o 
   8   8   6     5874.78     5424.92    385.54 o 
  10   8   6     3272.49     2949.86    293.92 o 
  12   8   6     2470.04     2636.52    199.86 o 
 -15   9   6    10762.55    12163.75    911.67 o 
 -13   9   6    21255.81    22847.03    980.50 o 
 -11   9   6    32207.32    31792.75   1115.53 o 
  -9   9   6    47081.44    46496.29   1740.91 o 
  -7   9   6    84256.72    81929.81   3719.95 o 
  -5   9   6    92511.84    90133.14   3442.99 o 
  -3   9   6    20021.58    21888.80    753.42 o 
  -1   9   6      481.84      761.53     67.79 o 
   1   9   6    10146.31    10691.37    562.72 o 
   3   9   6    15554.31    16010.22    674.66 o 
   5   9   6        6.04      106.28     60.62 o 
   7   9   6     5738.58     5527.38    275.95 o 
   9   9   6     6028.27     5287.27    441.09 o 
  11   9   6     1744.57     1540.08    212.63 o 
  13   9   6     3748.77     4129.88    973.00 o 
 -14  10   6      833.49      944.10    214.10 o 
 -12  10   6        4.41       49.22    138.38 o 
 -10  10   6     1494.17     1652.70    206.57 o 
  -8  10   6    29733.84    27816.21   1052.05 o 
  -6  10   6    50724.62    54233.52   2958.87 o 
  -4  10   6    27833.24    28856.89    910.23 o 
  -2  10   6    20550.71    20499.82    570.12 o 
   0  10   6   142084.39   151175.45   5723.71 o 
   2  10   6   177964.08   193274.06   7212.61 o 
   4  10   6    48403.32    52876.20   2318.65 o 
   6  10   6    20011.42    20705.85   1368.86 o 
   8  10   6    34670.14    33533.39   2351.58 o 
  10  10   6    24119.75    22276.16   1674.22 o 
  12  10   6     3814.60     2674.34   1409.10 o 
 -13  11   6     8921.21     9818.90    578.34 o 
 -11  11   6     4525.10     4866.49    414.89 o 
  -9  11   6     9584.60     9659.70    519.23 o 
  -7  11   6    15879.33    16567.73    948.69 o 
  -5  11   6    46621.73    44769.25   1324.82 o 
  -3  11   6     5268.49     5368.63    257.18 o 
  -1  11   6     5824.48     5798.59    772.08 o 
   1  11   6     1470.44     1849.56     96.55 o 
   3  11   6    16837.38    18004.00    466.01 o 
   5  11   6       84.31       60.72     46.38 o 
   7  11   6     7586.90     7343.06    315.98 o 
   9  11   6     1432.39     1304.96    132.54 o 
  11  11   6       13.15       22.99    118.69 o 
 -14  12   6      768.26      873.69    176.88 o 
 -12  12   6      570.09      590.69    137.05 o 
 -10  12   6      877.14      777.78    176.05 o 
  -8  12   6     6218.42     6219.49    367.20 o 
  -6  12   6     2182.03     2152.76    143.62 o 
  -4  12   6      285.29      229.04    102.06 o 
  -2  12   6     9770.62    10474.35    368.46 o 
   0  12   6     2009.63     2410.40    148.29 o 
   2  12   6       70.58      -24.06    104.15 o 
   4  12   6     5000.94     5393.48    147.86 o 
   6  12   6     6454.05     7180.06    527.75 o 
   8  12   6        0.76       96.15     52.44 o 
  10  12   6     1045.62     1062.16    255.37 o 
  12  12   6      492.62      615.28    199.60 o 
 -13  13   6     4230.63     4471.58    389.50 o 
 -11  13   6    13533.16    12786.88    601.28 o 
  -9  13   6    23829.64    23045.70   1057.20 o 
  -7  13   6    25993.20    24640.19    626.79 o 
  -5  13   6     7342.75     6633.90    233.01 o 
  -3  13   6    10658.80    10348.17    387.83 o 
  -1  13   6    20701.27    21887.19    828.35 o 
   1  13   6     1925.84     2444.99    177.38 o 
   3  13   6        6.52       32.93     81.25 o 
   5  13   6      803.59     1035.43    108.56 o 
   7  13   6      401.66      494.54     91.01 o 
   9  13   6     2383.58     2422.60    352.89 o 
  11  13   6     2100.62     1959.15    379.37 o 
 -12  14   6      357.23      302.03    136.76 o 
 -10  14   6     2037.52     2266.97    290.42 o 
  -8  14   6    11015.09    10857.59    277.07 o 
  -6  14   6    18605.32    17381.21    658.20 o 
  -4  14   6    31175.51    29673.34   1582.06 o 
  -2  14   6    34296.81    33068.48   2392.31 o 
   0  14   6    76607.85    87351.13   3143.55 o 
   2  14   6    96757.45   106035.95   3929.07 o 
   4  14   6    73719.11    80550.34   2494.58 o 
   6  14   6    41492.52    45031.60   2769.54 o 
   8  14   6    17659.32    18863.48   1370.10 o 
  10  14   6     9454.27    12076.66   1655.22 o 
 -11  15   6    11110.87    10529.29    571.23 o 
  -9  15   6    10106.64     9756.75    534.94 o 
  -7  15   6    27000.43    23743.26    772.93 o 
  -5  15   6    56601.77    54102.26   2331.66 o 
  -3  15   6     5479.17     5385.06    339.58 o 
  -1  15   6      617.44      701.78    192.12 o 
   1  15   6     2639.78     2891.64    190.17 o 
   3  15   6     6186.47     6169.96    288.19 o 
   5  15   6       83.22      109.12     54.38 o 
   7  15   6     5233.82     5978.47    500.44 o 
   9  15   6     2076.36     2300.89    419.05 o 
  11  15   6     1377.67     1527.02    396.58 o 
 -12  16   6        0.01       94.03    135.36 o 
 -10  16   6       43.97       99.19    132.87 o 
  -8  16   6     6991.85     6679.19    270.41 o 
  -6  16   6     9202.80     8615.19    430.71 o 
  -4  16   6     2863.13     2608.91    438.21 o 
  -2  16   6       39.93       27.54    141.17 o 
   0  16   6    19679.90    22048.41    887.88 o 
   2  16   6    23530.91    25291.25    940.17 o 
   4  16   6     1965.24     2370.51    175.11 o 
   6  16   6      397.77      626.05    124.01 o 
   8  16   6     3924.05     5406.34    703.87 o 
  10  16   6     4975.63     6540.19    816.49 o 
 -11  17   6     1484.01     1117.92    252.25 o 
  -9  17   6    11389.47     9987.97    647.84 o 
  -7  17   6     2349.31     2195.04    185.30 o 
  -5  17   6      388.95      443.82    146.95 o 
  -3  17   6     5249.19     4683.36    277.73 o 
  -1  17   6     9941.17     9985.99    414.37 o 
   1  17   6      138.35      237.75     95.22 o 
   3  17   6     2687.00     2843.34    181.39 o 
   5  17   6       51.56      145.45     74.95 o 
   7  17   6     1678.63     2212.90    194.70 o 
   9  17   6      238.65       92.62    424.02 o 
 -10  18   6      724.31      720.18    179.60 o 
  -8  18   6     1189.55     1122.82    203.25 o 
  -6  18   6     2293.68     2606.96    221.66 o 
  -4  18   6    22202.96    20025.87   1212.06 o 
  -2  18   6    35147.58    32461.58   1409.66 o 
   0  18   6    13796.16    14880.92   1249.48 o 
   2  18   6    22764.42    25313.83   1537.76 o 
   4  18   6    40044.46    42641.66   1656.90 o 
   6  18   6    20318.67    21891.78   1192.27 o 
   8  18   6     7134.16     8649.44    784.51 o 
  -9  19   6    19651.83    17471.81   2827.54 o 
  -7  19   6    17859.02    14975.44    626.99 o 
  -5  19   6    19844.62    17289.56    922.42 o 
  -3  19   6    12624.69    11610.66    627.94 o 
  -1  19   6     3441.04     3603.34    275.22 o 
   1  19   6     1252.13     1592.32    188.20 o 
   3  19   6     1176.14     1270.59    200.17 o 
   5  19   6       58.08      128.48     99.12 o 
   7  19   6      500.87      527.49    326.84 o 
  -8  20   6     7273.54     7058.34   1376.69 o 
  -6  20   6     7627.02     7666.86    700.11 o 
  -4  20   6     5692.57     4902.58    455.26 o 
  -2  20   6    15989.28    14712.69    761.25 o 
   0  20   6    28081.06    28503.09   1981.53 o 
   2  20   6    25613.55    27831.26   1511.01 o 
   4  20   6    13887.67    15448.56    973.10 o 
   6  20   6     7347.75     7972.54    680.30 o 
  -7  21   6       99.86       26.80    203.09 o 
  -5  21   6     2004.89     1647.60    268.69 o 
  -3  21   6        5.49      109.48    134.55 o 
  -1  21   6     1701.52     1781.58    236.35 o 
   1  21   6       46.08      -92.14    117.56 o 
   3  21   6      957.07     1403.87    188.83 o 
   5  21   6        3.61       17.09     97.46 o 
  -6  22   6      220.85      342.95    172.00 o 
  -4  22   6     4292.78     3331.80    469.39 o 
  -2  22   6     6936.54     5774.56    831.73 o 
   0  22   6     1506.98     1223.10    236.16 o 
   2  22   6      365.40      728.08    170.38 o 
   4  22   6     4501.98     5322.05    483.28 o 
  -5  23   6     3139.13     2624.25    311.72 o 
  -3  23   6    10983.58     8984.22    621.93 o 
  -1  23   6     8695.34     8379.18    693.30 o 
   1  23   6      646.19      731.88    188.56 o 
   3  23   6       71.65       35.88    129.19 o 
  -2  24   6    14344.93    11802.25   1513.10 o 
   0  24   6    10886.04    10829.79    654.73 o 
 -15   1   7     6636.04     8836.24   1096.50 o 
 -13   1   7    15421.99    19104.01    741.39 o 
 -11   1   7    15454.24    16474.68    603.21 o 
  -9   1   7    10091.31    10291.34    214.75 o 
  -7   1   7    49222.64    48529.19   1232.07 o 
  -5   1   7    58620.80    53207.27   2443.70 o 
  -3   1   7    27678.52    28249.77   2044.22 o 
  -1   1   7      720.79      843.62     88.59 o 
   1   1   7    24616.16    22865.25   1254.03 o 
   3   1   7    14510.72    13520.13    936.68 o 
   5   1   7       23.72      102.52     70.15 o 
   7   1   7     6676.13     5784.23    122.56 o 
   9   1   7      579.40      524.76     50.99 o 
  11   1   7      602.15      588.62     48.11 o 
  13   1   7     3254.80     3301.71    324.31 o 
 -14   2   7      744.59     1100.65    380.35 o 
 -12   2   7     2696.97     2915.86    156.07 o 
 -10   2   7    10384.68    11004.03    423.65 o 
  -8   2   7    37704.32    34822.54   1476.22 o 
  -6   2   7    42515.64    40603.75   1678.70 o 
  -4   2   7    13798.03    11802.38    606.16 o 
  -2   2   7   144682.98   136090.45  12372.29 o 
   0   2   7   365701.16   322696.34  22778.94 o 
   2   2   7   177829.84   170657.64  12249.97 o 
   4   2   7     6831.22     6301.21    219.57 o 
   6   2   7    58654.66    50913.44   1034.23 o 
   8   2   7    67801.73    60679.84   1362.35 o 
  10   2   7    21075.02    17907.03    683.68 o 
  12   2   7     5313.32     5100.15    226.78 o 
  14   2   7     3473.30     2975.55    391.89 o 
 -15   3   7    18792.83    23963.19   2236.30 o 
 -13   3   7    30363.97    35113.05   1587.39 o 
 -11   3   7    22071.04    15759.76   3873.84 o 
  -9   3   7    38697.73    37769.66   1587.46 o 
  -7   3   7   139823.95   138646.09   7525.11 o 
  -5   3   7    67836.06    58866.59   2485.50 o 
  -3   3   7     9754.66     9615.55    591.95 o 
  -1   3   7    25775.98    23552.31   1496.64 o 
   1   3   7   100776.96    99859.98   7032.27 o 
   3   3   7    27175.10    26482.58   2602.04 o 
   5   3   7     2528.55     2165.77    145.20 o 
   7   3   7    16474.67    14556.93    236.67 o 
   9   3   7      482.04      502.76     80.36 o 
  11   3   7     1099.00     1126.21     74.40 o 
  13   3   7     7740.44     7375.29    326.95 o 
 -14   4   7       39.37      -80.23    135.17 o 
 -12   4   7     2911.53     3180.53    175.57 o 
 -10   4   7     4780.56     5085.61    363.58 o 
  -8   4   7    21082.09    20213.64    601.96 o 
  -6   4   7      826.19      961.49    147.35 o 
  -4   4   7      945.35      760.23     87.08 o 
  -2   4   7    70313.27    64207.28   5392.64 o 
   0   4   7   171489.13   162976.06  10903.83 o 
   2   4   7     9782.69     9444.21    902.97 o 
   4   4   7     7796.30     8276.62    667.27 o 
   6   4   7    16963.38    14053.18    374.97 o 
   8   4   7    24089.12    21358.77    814.19 o 
  10   4   7     4448.40     4107.92    165.45 o 
  12   4   7      743.77      745.72    120.43 o 
  14   4   7      744.76      601.92    108.20 o 
 -15   5   7      367.94      716.12    263.32 o 
 -13   5   7      232.63      301.09    100.24 o 
 -11   5   7      750.41      863.71    155.30 o 
  -9   5   7     1220.13     1138.18    138.83 o 
  -7   5   7      296.20      338.73    155.47 o 
  -5   5   7       35.85       64.41     81.85 o 
  -3   5   7    21564.04    19977.54   1829.65 o 
  -1   5   7     9272.89     8731.73    597.69 o 
   1   5   7       41.09      151.30     31.90 o 
   3   5   7     1057.67      978.11    107.86 o 
   5   5   7       62.38      119.66     87.49 o 
   7   5   7       10.03      -20.79     67.30 o 
   9   5   7       30.68       73.52     67.60 o 
  11   5   7      203.03      174.18     27.38 o 
  13   5   7       52.61       57.60     76.79 o 
 -14   6   7      285.95      477.73    168.69 o 
 -12   6   7      167.61      160.16     89.08 o 
 -10   6   7      298.03      115.05    108.99 o 
  -8   6   7    19580.94    19176.47    618.23 o 
  -6   6   7    20570.95    20160.35    936.60 o 
  -4   6   7     1782.43     1345.13    283.32 o 
  -2   6   7   124504.10   122650.80   5782.61 o 
   0   6   7   167277.20   175520.95   7595.94 o 
   2   6   7    25216.27    26374.95   1220.64 o 
   4   6   7    26773.99    25396.30   2010.93 o 
   6   6   7    57490.77    52611.43   3560.81 o 
   8   6   7    38535.22    33000.61   1347.72 o 
  10   6   7    12278.01    11242.24    232.85 o 
  12   6   7     2588.61     2566.89    193.22 o 
 -15   7   7    19660.21    23342.84   1129.02 o 
 -13   7   7    31391.47    32509.67   1403.03 o 
 -11   7   7    20198.46    19927.61    818.09 o 
  -9   7   7    17498.01    17106.15   1172.97 o 
  -7   7   7    75201.41    76279.54   3545.21 o 
  -5   7   7   112869.46   105603.85   7221.83 o 
  -3   7   7    39391.96    37831.70    914.66 o 
  -1   7   7    17009.31    16944.65    794.74 o 
   1   7   7    51728.75    57514.63   3339.89 o 
   3   7   7    19095.48    20588.87   1565.19 o 
   5   7   7     3832.41     3317.83    238.93 o 
   7   7   7    12992.67    12717.42   1044.06 o 
   9   7   7      636.93      544.73    104.09 o 
  11   7   7     1576.99     1489.77    181.36 o 
  13   7   7     5173.32     5365.01    651.66 o 
 -14   8   7      421.93      490.02    130.01 o 
 -12   8   7     1050.75     1043.78    293.60 o 
 -10   8   7     4520.90     4544.19    240.69 o 
  -8   8   7    31677.76    31953.42    996.83 o 
  -6   8   7    19432.86    19124.04    727.03 o 
  -4   8   7     6560.01     6924.36    238.69 o 
  -2   8   7    81257.41    87300.69   3302.41 o 
   0   8   7   201043.53   211714.92  13291.74 o 
   2   8   7    83028.70    87530.38   4864.44 o 
   4   8   7     9367.91     8992.39    722.94 o 
   6   8   7    33773.95    31249.41   1918.29 o 
   8   8   7    59960.82    56460.16   5726.19 o 
  10   8   7    17527.08    15787.80    665.90 o 
  12   8   7      960.34     1376.42    209.21 o 
 -13   9   7     5004.00     5215.70    327.36 o 
 -11   9   7     1097.18      766.10    133.15 o 
  -9   9   7      577.29      565.43    104.86 o 
  -7   9   7     7828.25     7375.68    446.91 o 
  -5   9   7    16606.32    15983.74    720.60 o 
  -3   9   7      193.16      157.73     58.88 o 
  -1   9   7     1643.16     1786.63    102.20 o 
   1   9   7    14979.38    16528.19    941.11 o 
   3   9   7     5090.54     5362.19    311.49 o 
   5   9   7      438.58      355.53     89.23 o 
   7   9   7     3569.66     3152.06    189.88 o 
   9   9   7       26.10       21.97    100.91 o 
  11   9   7        9.77       31.53     92.22 o 
  13   9   7      877.56     1178.54    180.33 o 
 -14  10   7       24.74      227.91    146.84 o 
 -12  10   7      131.85       51.17    101.46 o 
 -10  10   7     1983.85     1761.09    167.82 o 
  -8  10   7        4.27      105.45    136.89 o 
  -6  10   7    12318.67    10929.65    561.30 o 
  -4  10   7    21115.66    22691.70    750.53 o 
  -2  10   7       93.63      261.14     70.36 o 
   0  10   7     1429.46     1865.93    131.07 o 
   2  10   7     8472.50     8938.19    329.52 o 
   4  10   7    44776.71    48874.37   3891.84 o 
   6  10   7     7866.75     7213.02    552.64 o 
   8  10   7      492.14      566.36    116.42 o 
  10  10   7     2007.92     2031.07    328.71 o 
  12  10   7     1811.33     1329.50    302.09 o 
 -13  11   7    11156.83    11729.82    634.16 o 
 -11  11   7    19019.30    19049.66    817.41 o 
  -9  11   7    35986.06    32483.76   1208.73 o 
  -7  11   7    33790.32    33763.68   1514.84 o 
  -5  11   7    47624.04    48326.32   1622.57 o 
  -3  11   7    51229.29    53781.11   1861.79 o 
  -1  11   7     9699.84    10715.52    421.42 o 
   1  11   7     2351.98     2639.29    161.83 o 
   3  11   7     3234.31     3335.00    147.54 o 
   5  11   7      513.24      606.61     55.04 o 
   7  11   7     1056.77     1079.64    147.06 o 
   9  11   7      689.41      575.22    185.67 o 
  11  11   7     1623.97     1924.75    313.87 o 
 -12  12   7      269.73       66.32    105.44 o 
 -10  12   7     2618.21     2574.46    238.52 o 
  -8  12   7    29658.88    27944.79   1128.79 o 
  -6  12   7    27960.51    31228.32   1798.44 o 
  -4  12   7     7211.17     7203.62    269.97 o 
  -2  12   7    67681.27    69745.42   2604.56 o 
   0  12   7    92444.67   103617.98   3649.53 o 
   2  12   7    76706.84    81834.02   3055.36 o 
   4  12   7    53675.25    63264.67   3070.71 o 
   6  12   7    44437.16    50399.86   3449.74 o 
   8  12   7    38888.80    36436.48   3043.27 o 
  10  12   7    13874.10    14423.81   1671.31 o 
  12  12   7     2067.97     1929.83    299.30 o 
 -13  13   7     8242.41     8266.73    713.51 o 
 -11  13   7     4308.32     4481.96    329.17 o 
  -9  13   7    13058.95    11400.48    519.31 o 
  -7  13   7    39283.78    39375.24   1775.54 o 
  -5  13   7    15331.10    16094.43    517.46 o 
  -3  13   7     5831.23     6082.45    262.22 o 
  -1  13   7      163.25      384.99    105.59 o 
   1  13   7    22667.02    23925.32    850.71 o 
   3  13   7     3940.35     4077.01    188.67 o 
   5  13   7     4097.57     4604.51    253.79 o 
   7  13   7     2048.32     2172.24     87.01 o 
   9  13   7       65.53      103.82    132.42 o 
  11  13   7      270.90      351.99    162.55 o 
 -12  14   7      148.07      270.47    142.54 o 
 -10  14   7     2734.36     2491.50    261.28 o 
  -8  14   7    10680.29    10464.96    557.76 o 
  -6  14   7       42.34       42.41     56.74 o 
  -4  14   7    12713.38    12354.19    491.53 o 
  -2  14   7    14679.85    15566.94    588.46 o 
   0  14   7    15490.88    16336.02    657.04 o 
   2  14   7     1831.33     2137.95    150.39 o 
   4  14   7      156.16      185.65     65.60 o 
   6  14   7      392.81      560.59    106.90 o 
   8  14   7     4172.41     4440.32    593.18 o 
  10  14   7      499.97      666.31    187.79 o 
 -11  15   7     8759.73     9389.88    540.31 o 
  -9  15   7    11194.95    10808.88    582.37 o 
  -7  15   7     7949.77     7154.54    392.50 o 
  -5  15   7     6982.34     6090.46    270.84 o 
  -3  15   7    13796.82    12943.76    662.73 o 
  -1  15   7    20174.00    19927.83    987.80 o 
   1  15   7      894.65     1139.51    155.20 o 
   3  15   7       98.79       72.76     78.25 o 
   5  15   7      338.19      310.25     75.28 o 
   7  15   7       27.28       66.48     57.19 o 
   9  15   7     1318.40      548.19    672.53 o 
 -12  16   7       24.12      149.53    173.38 o 
 -10  16   7      743.30      321.43    147.95 o 
  -8  16   7     3786.06     4111.09    286.72 o 
  -6  16   7    18048.22    15219.77    709.98 o 
  -4  16   7    24264.99    21505.72   1369.77 o 
  -2  16   7    31560.47    30609.83   1313.76 o 
   0  16   7    33122.00    36309.92   1685.06 o 
   2  16   7    30777.72    34557.80   1269.63 o 
   4  16   7    21128.80    25598.31   1025.39 o 
   6  16   7    27271.65    33704.77   1947.99 o 
   8  16   7    13307.34    14769.66   1146.83 o 
  10  16   7     6900.86     8882.68   1007.41 o 
 -11  17   7    14481.98    13201.83    841.41 o 
  -9  17   7     8724.21     8007.58    553.12 o 
  -7  17   7    25223.23    24290.28   1551.34 o 
  -5  17   7    41076.17    38072.40   2303.94 o 
  -3  17   7    28652.76    25657.60   1377.22 o 
  -1  17   7     3556.75     3446.27    286.83 o 
   1  17   7     6209.47     6861.83    363.23 o 
   3  17   7     1056.79     1192.30    144.99 o 
   5  17   7      344.97      463.33     84.17 o 
   7  17   7     1229.38     1548.12    329.67 o 
   9  17   7      435.94      278.33    389.00 o 
 -10  18   7     3287.56     2863.91    337.08 o 
  -8  18   7     7442.26     6705.21    765.97 o 
  -6  18   7     5638.86     5578.81    976.08 o 
  -4  18   7     3493.10     3349.31    387.98 o 
  -2  18   7    14349.88    13768.32    879.92 o 
   0  18   7    21714.22    23379.15   1176.68 o 
   2  18   7     9466.93    10421.28    611.81 o 
   4  18   7      290.47      596.26    110.59 o 
   6  18   7     6226.25     8327.21    682.22 o 
   8  18   7    12837.40    15384.43   1601.21 o 
  -9  19   7     1579.99     1682.25    247.90 o 
  -7  19   7      191.53      291.85    121.07 o 
  -5  19   7      605.62      762.16    221.27 o 
  -3  19   7      801.29      916.08    284.03 o 
  -1  19   7     2449.46     2176.95    239.33 o 
   1  19   7       36.56       71.47    117.65 o 
   3  19   7       11.36       36.88    118.79 o 
   5  19   7      792.34      928.46    129.70 o 
   7  19   7       50.67      -41.17    191.81 o 
  -8  20   7      190.07       11.10    146.82 o 
  -6  20   7     3592.47     3407.59    326.75 o 
  -4  20   7    12973.85    12292.65    761.79 o 
  -2  20   7     4075.53     4128.74    356.53 o 
   0  20   7     2280.10     2459.38    286.49 o 
   2  20   7    18655.04    20131.79   1045.44 o 
   4  20   7    22695.39    27314.97   1549.83 o 
   6  20   7     6068.20     6787.54    792.08 o 
  -7  21   7    10763.57    10469.23   1820.81 o 
  -5  21   7    12883.22    11047.55    910.73 o 
  -3  21   7    14798.61    13492.72    749.60 o 
  -1  21   7    11161.51    10122.73    639.56 o 
   1  21   7     2781.67     2050.77    518.25 o 
   3  21   7       58.54      163.58    114.80 o 
   5  21   7      107.08      155.52    142.52 o 
  -6  22   7     5198.19     4265.97    818.40 o 
  -4  22   7     9742.55     8545.57   1012.32 o 
  -2  22   7    11324.07    11762.14    693.57 o 
   0  22   7    15690.74    15949.08   1328.81 o 
   2  22   7    16922.93    18198.16    879.52 o 
   4  22   7    11791.61    12925.53    903.75 o 
  -5  23   7     2284.81     1747.69    229.90 o 
  -3  23   7      202.98       89.27    195.12 o 
  -1  23   7       33.93      -58.69    170.39 o 
   1  23   7      494.77      149.58    337.19 o 
   3  23   7       52.26       72.77    137.32 o 
 -14   0   8     5292.24     5567.00   1158.46 o 
 -12   0   8      130.83      233.06     96.58 o 
 -10   0   8    24053.17    23695.83   1134.55 o 
  -8   0   8    33460.55    34107.46   1156.62 o 
  -6   0   8       90.61      106.08    144.76 o 
  -4   0   8     7564.47     6577.81    396.23 o 
  -2   0   8   196370.28   185992.13  34480.85 o 
   0   0   8   135226.19   129119.84  24140.12 o 
   2   0   8    61046.66    55598.20   8140.73 o 
   4   0   8   339124.16   322504.00  20346.76 o 
   6   0   8   126075.16   108782.05   5701.39 o 
   8   0   8    30250.55    27937.61    752.53 o 
  10   0   8     6354.34     6316.63    372.78 o 
  12   0   8     3692.96     3676.33    966.53 o 
 -15   1   8    13341.20    17357.53   1782.34 o 
 -13   1   8     5714.64     6982.89    420.60 o 
 -11   1   8     7676.39     7801.93    615.21 o 
  -9   1   8    85676.16    81255.91   2201.50 o 
  -7   1   8   134943.58   131759.20   6911.85 o 
  -5   1   8    16774.53    15446.27    835.52 o 
  -3   1   8      683.92      972.90     87.33 o 
  -1   1   8    19547.49    20102.64   1824.68 o 
   1   1   8    55813.90    52194.22   3941.31 o 
   3   1   8     8379.02     8924.31    669.65 o 
   5   1   8    13831.26    11973.97    155.06 o 
   7   1   8      616.98      542.47    124.96 o 
   9   1   8     1377.78     1444.59     62.34 o 
  11   1   8     1552.22     1374.64     86.18 o 
  13   1   8     4012.71     4345.09    792.76 o 
 -14   2   8      662.71      937.07    384.03 o 
 -12   2   8      140.52      120.60     92.34 o 
 -10   2   8     1725.89     1540.31    128.79 o 
  -8   2   8     4500.65     3800.04    278.38 o 
  -6   2   8       55.58       32.14     80.61 o 
  -4   2   8     8704.23     8940.17    733.43 o 
  -2   2   8    11190.67     9948.38   1078.03 o 
   0   2   8    23336.67    22031.52   1547.03 o 
   2   2   8     6858.12     6426.62    340.72 o 
   4   2   8    20522.57    20870.16   1223.17 o 
   6   2   8    10492.62     9141.98    128.07 o 
   8   2   8     3415.82     3043.90     78.67 o 
  10   2   8      244.12      194.37     39.63 o 
  12   2   8       30.07       44.57     76.26 o 
 -15   3   8     2130.03     2879.14    662.26 o 
 -13   3   8     2907.63     3024.31    236.20 o 
 -11   3   8    10560.14     9528.39   1112.33 o 
  -9   3   8    14262.19    12452.64    969.46 o 
  -7   3   8    13049.97    11266.57    774.30 o 
  -5   3   8    12815.89    12115.87    546.63 o 
  -3   3   8     6135.39     5244.05    297.86 o 
  -1   3   8    23789.24    21936.18   1708.71 o 
   1   3   8     6452.68     6208.66    425.11 o 
   3   3   8     3249.50     3250.51    270.16 o 
   5   3   8      747.41      761.69     64.17 o 
   7   3   8      542.30      525.99    102.75 o 
   9   3   8       26.52       47.72     23.75 o 
  11   3   8      236.23      201.53     66.74 o 
  13   3   8     1787.91     1462.27    143.27 o 
 -14   4   8     1889.78     1782.51    229.33 o 
 -12   4   8      852.16      722.15    166.83 o 
 -10   4   8    10088.05     9552.40    566.93 o 
  -8   4   8    20122.59    19443.11   1121.03 o 
  -6   4   8     4348.03     3900.74    376.11 o 
  -4   4   8    19330.45    17925.86   1555.82 o 
  -2   4   8    94543.19    80704.68   8673.09 o 
   0   4   8   184947.88   182502.22  11191.04 o 
   2   4   8    56720.99    56233.77   3127.37 o 
   4   4   8    44867.24    40296.70   2717.55 o 
   6   4   8    67368.48    56137.46   2026.50 o 
   8   4   8    37559.15    31904.75   1123.01 o 
  10   4   8     6779.47     6652.37    222.30 o 
  12   4   8     6664.81     6047.26    274.27 o 
 -15   5   8    21757.78    24880.49   1497.67 o 
 -13   5   8    17749.38    16833.81   1272.51 o 
 -11   5   8    13402.65    13322.68    582.79 o 
  -9   5   8    60512.33    59141.42   2323.16 o 
  -7   5   8   167059.36   170970.06  10991.42 o 
  -5   5   8    71948.19    65797.98   5182.00 o 
  -3   5   8     3096.40     2610.44    343.55 o 
  -1   5   8    47030.50    46467.46   3114.57 o 
   1   5   8    76240.02    73146.89   4918.61 o 
   3   5   8     2655.62     2809.39    344.43 o 
   5   5   8     8402.69     7666.37    246.71 o 
   7   5   8        9.52     -132.02    132.02 o 
   9   5   8      651.17      637.74    134.31 o 
  11   5   8     2051.67     2023.77    132.53 o 
  13   5   8     8624.73     8415.43    353.11 o 
 -14   6   8     1622.91     1709.52    236.58 o 
 -12   6   8        1.67      -67.66    187.59 o 
 -10   6   8    12008.18    11164.68    774.85 o 
  -8   6   8     8024.52     8670.15    633.57 o 
  -6   6   8       21.01       75.44    192.79 o 
  -4   6   8    15561.46    13680.01   1046.80 o 
  -2   6   8   105661.59    98471.35   7072.45 o 
   0   6   8    78528.89    79301.48   4776.02 o 
   2   6   8    17819.80    19179.34   1180.15 o 
   4   6   8    19080.33    18891.18   1024.40 o 
   6   6   8    47024.46    40991.43   1441.51 o 
   8   6   8    27565.40    23206.06   1136.83 o 
  10   6   8     2722.02     2168.20    159.14 o 
  12   6   8     1927.58     2081.27    165.90 o 
 -15   7   8      690.69      618.18    156.59 o 
 -13   7   8       69.43      148.58    107.36 o 
 -11   7   8       65.47       82.42     80.55 o 
  -9   7   8       50.12       41.07     73.30 o 
  -7   7   8     1029.62     2457.00    616.72 o 
  -5   7   8      598.27      795.16     76.24 o 
  -3   7   8     4003.46     3705.49    249.24 o 
  -1   7   8      329.19      487.15     61.52 o 
   1   7   8     6448.04     7220.41    447.78 o 
   3   7   8      417.23      346.75     97.53 o 
   5   7   8     4075.65     3586.09    211.02 o 
   7   7   8      562.45      609.98    139.62 o 
   9   7   8     1323.43     1180.21    162.45 o 
  11   7   8       36.10      -18.67     73.54 o 
  13   7   8      495.42      431.46    127.67 o 
 -14   8   8       67.66       13.66    170.35 o 
 -12   8   8      102.85      139.37     86.30 o 
 -10   8   8       35.45      154.48    114.24 o 
  -8   8   8     3342.61     3630.94    325.16 o 
  -6   8   8    11286.91    10762.72    484.75 o 
  -4   8   8    11764.05    10865.61    311.23 o 
  -2   8   8    18366.10    17904.09    687.57 o 
   0   8   8    20076.54    20720.97   1097.76 o 
   2   8   8    20444.54    22197.13   1669.42 o 
   4   8   8    17096.12    15577.31    840.34 o 
   6   8   8    15849.01    14239.99    983.66 o 
   8   8   8     6647.82     5440.97    380.07 o 
  10   8   8     6233.49     5864.88    371.64 o 
  12   8   8     3904.40     4407.60    558.17 o 
 -13   9   8    15061.82    15957.23    776.94 o 
 -11   9   8    17651.34    17000.59   1034.31 o 
  -9   9   8    62248.45    58821.77   2376.45 o 
  -7   9   8    85208.68    84504.37   4066.29 o 
  -5   9   8    39895.46    41192.11   1583.69 o 
  -3   9   8    45187.53    47694.99   1866.97 o 
  -1   9   8    52361.93    53172.60   2104.69 o 
   1   9   8    25847.16    28209.83   1423.83 o 
   3   9   8     1743.19     2237.60    183.96 o 
   5   9   8     1938.23     1889.99    182.48 o 
   7   9   8      732.25      977.13    175.40 o 
   9   9   8       13.65      112.80    125.89 o 
  11   9   8     1428.88     1371.89    201.66 o 
 -14  10   8     1072.23      919.74    209.42 o 
 -12  10   8      137.00      141.41    130.32 o 
 -10  10   8    11296.96    10250.44    553.34 o 
  -8  10   8    16227.82    15482.28    779.16 o 
  -6  10   8     1951.93     1764.18    196.15 o 
  -4  10   8    36781.02    40644.82   1750.13 o 
  -2  10   8   112213.25   114678.34   4905.32 o 
   0  10   8    55423.73    55907.47   2825.02 o 
   2  10   8    21420.18    22266.75    948.72 o 
   4  10   8    48371.38    59387.39   3697.93 o 
   6  10   8    61110.13    58477.08   3907.48 o 
   8  10   8    25485.14    25164.11   1946.49 o 
  10  10   8     5206.07     5000.62    530.45 o 
  12  10   8     5342.41     5335.17    983.65 o 
 -13  11   8     1897.31     2061.90    298.81 o 
 -11  11   8      564.76      552.87    181.83 o 
  -9  11   8    28752.96    26863.46   1049.39 o 
  -7  11   8    66886.13    63232.24   2763.49 o 
  -5  11   8     4997.98     5416.61    219.39 o 
  -3  11   8     5059.95     4268.86    757.74 o 
  -1  11   8    10996.78    11613.71    500.21 o 
   1  11   8    22325.93    24180.40   1144.33 o 
   3  11   8      659.76      739.12     96.53 o 
   5  11   8     8559.95     8256.90    637.73 o 
   7  11   8       45.75       78.56     91.24 o 
   9  11   8      942.91      925.65    263.51 o 
  11  11   8      256.15      164.40    142.30 o 
 -12  12   8       22.99      151.61    113.93 o 
 -10  12   8     4199.31     3990.34    368.47 o 
  -8  12   8     2648.55     2623.14    289.81 o 
  -6  12   8     2763.99     2724.59    275.57 o 
  -4  12   8     3761.70     4183.21    289.34 o 
  -2  12   8      134.14       81.13     82.08 o 
   0  12   8     1790.90     2138.46    182.11 o 
   2  12   8     2488.78     2714.64    188.18 o 
   4  12   8     2171.32     3117.75    289.56 o 
   6  12   8        7.09      -13.47    160.79 o 
   8  12   8        1.71       12.75     96.53 o 
  10  12   8     3201.37     2982.33    364.43 o 
 -13  13   8     5653.82     6055.68    423.96 o 
 -11  13   8    14713.56    13914.90    777.41 o 
  -9  13   8    14194.16    13852.86    720.99 o 
  -7  13   8     9973.37    10505.08    622.95 o 
  -5  13   8    18851.28    19254.60    787.13 o 
  -3  13   8    29274.86    30882.92   1275.01 o 
  -1  13   8    22321.46    25697.36    845.15 o 
   1  13   8     7605.89     8618.86    364.07 o 
   3  13   8     1026.01      988.52    113.45 o 
   5  13   8      488.39      470.26     92.19 o 
   7  13   8      970.55     1046.96    216.67 o 
   9  13   8     1628.18     1772.60    248.41 o 
  11  13   8      529.54      454.78    201.63 o 
 -12  14   8      283.05      254.53    126.47 o 
 -10  14   8     1613.17     1126.10    309.20 o 
  -8  14   8     8354.82     7834.32    494.64 o 
  -6  14   8    13396.11    14648.03    590.37 o 
  -4  14   8    20980.99    20710.12    868.07 o 
  -2  14   8    27911.96    29481.09   1182.22 o 
   0  14   8    62911.26    55182.28   9821.61 o 
   2  14   8    45305.31    48978.57   1822.18 o 
   4  14   8    37711.03    45780.49   3135.17 o 
   6  14   8    35995.09    44159.88   4109.87 o 
   8  14   8    21186.12    20779.66   2168.71 o 
  10  14   8     6913.92     6460.96   1019.34 o 
 -11  15   8     9059.73     7823.62    509.38 o 
  -9  15   8    16556.35    14847.85    778.88 o 
  -7  15   8    35712.20    39415.63   2017.39 o 
  -5  15   8    21274.06    20993.11    915.68 o 
  -3  15   8      918.66     1105.05    155.06 o 
  -1  15   8    22940.72    24989.09   1152.58 o 
   1  15   8    24471.40    25307.45    966.73 o 
   3  15   8     1716.58     1987.31    194.12 o 
   5  15   8     2127.19     2768.70    387.90 o 
   7  15   8      739.78      730.87    187.72 o 
   9  15   8      404.74      531.77    186.18 o 
 -10  16   8     5114.33     4327.98    840.09 o 
  -8  16   8     2277.59     2193.72    274.95 o 
  -6  16   8       17.33      -62.86     74.36 o 
  -4  16   8     6377.26     6592.23    365.82 o 
  -2  16   8    13000.02    13845.05    710.67 o 
   0  16   8    11925.71    12080.91    626.63 o 
   2  16   8      306.96      369.09    125.46 o 
   4  16   8      823.82      759.67    160.61 o 
   6  16   8     8761.54    10716.29   1364.23 o 
   8  16   8     4929.33     4024.64   1215.75 o 
 -11  17   8     3452.84     2688.03    544.11 o 
  -9  17   8     1815.92     2172.00    316.21 o 
  -7  17   8      758.07      577.67    280.08 o 
  -5  17   8     5615.13     5933.89    475.59 o 
  -3  17   8    11714.44    11987.22    810.65 o 
  -1  17   8       43.66       68.18    102.79 o 
   1  17   8     1776.70     1569.35    238.37 o 
   3  17   8     1107.19     1264.47    212.72 o 
   5  17   8     2814.08     3495.59    357.48 o 
   7  17   8      107.39     -201.97    242.98 o 
   9  17   8      711.97      441.40    223.33 o 
 -10  18   8       48.86      152.26    149.54 o 
  -8  18   8     1497.65     1817.48    311.17 o 
  -6  18   8     7795.98     7610.36    785.55 o 
  -4  18   8     7703.47     7054.50    755.09 o 
  -2  18   8     7496.18     8194.80    523.40 o 
   0  18   8    15034.57    16322.21    802.03 o 
   2  18   8    27624.59    29130.29   1776.23 o 
   4  18   8    31617.88    38094.45   2312.45 o 
   6  18   8     7198.24     7664.78    970.55 o 
   8  18   8     5904.65     7049.26    851.10 o 
  -9  19   8    15288.11    13539.19   2019.05 o 
  -7  19   8    13375.68    12685.14   2246.32 o 
  -5  19   8    15382.67    14894.56   1711.21 o 
  -3  19   8    18152.58    18508.24   1044.11 o 
  -1  19   8    13509.34    13395.13    791.45 o 
   1  19   8     4653.98     4840.72    421.03 o 
   3  19   8     1085.90     1268.78    280.95 o 
   5  19   8       97.92      239.69    166.80 o 
   7  19   8        8.86      164.48    244.74 o 
  -8  20   8     2954.98     2553.17    317.24 o 
  -6  20   8     2064.79     1781.22    288.84 o 
  -4  20   8     6844.24     6821.84    530.97 o 
  -2  20   8    25773.05    26440.66   1276.69 o 
   0  20   8    18894.28    19275.36    985.75 o 
   2  20   8     6209.95     6416.17    514.64 o 
   4  20   8     9480.01    10491.69    890.28 o 
   6  20   8     9690.73    10984.77   1112.38 o 
  -7  21   8     1337.20      378.60    219.21 o 
  -5  21   8        3.70     -210.34    221.50 o 
  -3  21   8      988.17     1119.42    216.25 o 
  -1  21   8      291.25      274.54    165.24 o 
   1  21   8     2608.37     2799.97    343.18 o 
   3  21   8        8.65      131.19    165.19 o 
   5  21   8     1550.83     1947.66    540.57 o 
  -6  22   8      767.21      386.14    209.93 o 
  -4  22   8     1391.44     1439.04    276.81 o 
  -2  22   8      166.08      168.73    204.01 o 
   0  22   8      697.27      695.28    232.43 o 
   2  22   8     7938.33     8745.68    812.33 o 
   4  22   8     5161.87     5188.55    685.98 o 
  -3  23   8    11808.62    10717.26   1228.02 o 
  -1  23   8     3215.12     3200.18    396.45 o 
   1  23   8      703.04      634.77    208.96 o 
 -15   1   9     3225.71     4055.61    807.45 o 
 -13   1   9     2358.18     2537.61    377.67 o 
 -11   1   9    10906.88     6491.62   2630.11 o 
  -9   1   9    64220.54    57906.09   2893.10 o 
  -7   1   9    37042.67    35361.30   2330.00 o 
  -5   1   9    12006.15    11501.67   1000.67 o 
  -3   1   9    22716.30    21964.58   1789.82 o 
  -1   1   9    28030.01    27981.40   3212.82 o 
   1   1   9    13525.41    12938.37   1183.83 o 
   3   1   9      527.67      967.31    139.42 o 
   5   1   9        6.94       68.14     71.86 o 
   7   1   9       32.61      103.32     25.00 o 
   9   1   9       39.72       34.25     22.24 o 
  11   1   9     2426.21       20.51    127.25 o 
 -14   2   9     4141.23     5073.64   1370.66 o 
 -12   2   9      100.91      161.85    105.64 o 
 -10   2   9     3450.87     3458.89    349.89 o 
  -8   2   9    10878.91    10146.50    513.05 o 
  -6   2   9     4549.65     4241.09    342.76 o 
  -4   2   9    63695.75    61751.62   5421.16 o 
  -2   2   9   125518.40   122947.38  13395.70 o 
   0   2   9    30873.59    30918.33   2207.20 o 
   2   2   9    32148.17    30107.08   1574.29 o 
   4   2   9    93692.73    88602.99   5976.11 o 
   6   2   9   106907.51    90596.21   3717.67 o 
   8   2   9    25222.56    21564.25    510.32 o 
  10   2   9     7462.93     6716.47    338.75 o 
 -15   3   9     8761.39    12542.70   1880.39 o 
 -13   3   9     5662.67     5808.39    716.71 o 
 -11   3   9    24872.22    23337.49   1780.38 o 
  -9   3   9   122355.95   120285.69   5154.34 o 
  -7   3   9    74756.45    68318.13   3404.67 o 
  -5   3   9    17632.82    17378.66   1060.50 o 
  -3   3   9    60052.79    55552.86   4554.81 o 
  -1   3   9   146448.83   132857.77  11491.88 o 
   1   3   9    31750.46    31928.92   2434.29 o 
   3   3   9     6766.75     6517.59    462.19 o 
   5   3   9     3346.26     3176.50    125.78 o 
   7   3   9     2972.28     2759.88    140.91 o 
   9   3   9      684.57      666.60     78.43 o 
  11   3   9     5915.97     5964.16    378.52 o 
  13   3   9     3762.63     3654.94    512.51 o 
 -14   4   9      662.41     1084.41    366.07 o 
 -12   4   9      274.87      369.46    135.57 o 
 -10   4   9     3800.76     3340.98    265.49 o 
  -8   4   9     2030.06     2083.18    269.30 o 
  -6   4   9      202.88      259.20    107.30 o 
  -4   4   9    29931.54    28488.77   3053.28 o 
  -2   4   9    44584.59    42318.00   4532.75 o 
   0   4   9     1829.69     1687.54    110.83 o 
   2   4   9      506.28      578.25     74.93 o 
   4   4   9    19018.81    16924.36    770.08 o 
   6   4   9    26397.98    23249.55    731.92 o 
   8   4   9     7054.49     6375.77    267.40 o 
  10   4   9      723.46      668.76     75.99 o 
  12   4   9     2167.63     1879.80    145.02 o 
 -15   5   9      221.67      501.31    347.39 o 
 -13   5   9     1374.39     1264.63    229.53 o 
 -11   5   9     1655.36     1442.50    126.26 o 
  -9   5   9      250.64      178.97     82.11 o 
  -7   5   9      262.69      329.02    213.54 o 
  -5   5   9     4308.71     3909.25    515.90 o 
  -3   5   9      152.37      145.50    116.69 o 
  -1   5   9     1558.68     1824.85    152.28 o 
   1   5   9     4434.58     5123.92    290.34 o 
   3   5   9     7958.82     7486.06    619.02 o 
   5   5   9     1060.14     1116.37    100.65 o 
   7   5   9      375.63      433.48     86.36 o 
   9   5   9      536.16      645.35    129.86 o 
  11   5   9      168.56      227.24     78.53 o 
  13   5   9        1.87      -22.85     84.83 o 
 -14   6   9     2706.04     2318.22    585.29 o 
 -12   6   9       52.56      -12.83    153.21 o 
 -10   6   9      922.19      959.97    112.24 o 
  -8   6   9      210.67      214.91    151.47 o 
  -6   6   9     4939.97     4639.30    487.54 o 
  -4   6   9    30739.08    27537.86   3302.41 o 
  -2   6   9    43345.15    41662.37   3695.94 o 
   0   6   9    48953.96    48253.88   3126.33 o 
   2   6   9    45699.14    51271.17   3945.57 o 
   4   6   9    44159.72    39426.41   2408.38 o 
   6   6   9    26442.99    22357.04   2967.71 o 
   8   6   9    15785.92    13625.17    690.26 o 
  10   6   9    10265.75     9432.85    485.83 o 
  12   6   9     3399.09     3357.82    212.05 o 
 -13   7   9    12268.72    12409.73    811.11 o 
 -11   7   9    39778.90    37735.15   2902.40 o 
  -9   7   9    64411.77    67004.36   3856.29 o 
  -7   7   9    28197.77    29506.63   2021.43 o 
  -5   7   9    19571.80    17716.97   1909.64 o 
  -3   7   9    56203.58    54385.93   4097.86 o 
  -1   7   9   112273.24   111807.17   6282.78 o 
   1   7   9    46944.57    47617.72   4085.32 o 
   3   7   9        7.55       36.29     93.80 o 
   5   7   9     1436.69     1150.02    136.24 o 
   7   7   9     1550.73     1273.63    218.77 o 
   9   7   9       46.11       11.50     75.60 o 
  11   7   9     5139.44     5007.38    331.82 o 
 -14   8   9     3243.39     3340.58    365.24 o 
 -12   8   9      858.02     1014.08    134.06 o 
 -10   8   9     8647.09     7881.39    593.34 o 
  -8   8   9      644.75      861.27    229.85 o 
  -6   8   9      280.44      266.97    182.86 o 
  -4   8   9    40032.19    37579.36   1609.09 o 
  -2   8   9   101569.21    99197.83   5440.15 o 
   0   8   9    55512.07    57933.43   3277.86 o 
   2   8   9    15056.49    15878.66    724.04 o 
   4   8   9    40978.89    38587.11   1957.62 o 
   6   8   9    57352.55    50431.34   1896.44 o 
   8   8   9    18912.64    17351.84    816.88 o 
  10   8   9     5239.88     5114.43    373.53 o 
  12   8   9     4660.18     4751.09    508.21 o 
 -13   9   9        7.65      -91.41    101.84 o 
 -11   9   9     1107.54     1183.85    149.09 o 
  -9   9   9    15868.77    12931.58   2312.21 o 
  -7   9   9     2710.22     2614.66    310.22 o 
  -5   9   9      896.18      822.34     66.40 o 
  -3   9   9     1573.96     1657.84    142.45 o 
  -1   9   9    27775.38    28971.47   1489.09 o 
   1   9   9     5454.31     5877.74    350.92 o 
   3   9   9     7999.25     6809.86    676.36 o 
   5   9   9      656.31      606.75    121.69 o 
   7   9   9     1406.71     1211.58    178.44 o 
   9   9   9       88.25      222.09    123.69 o 
  11   9   9     1109.40      783.32    238.72 o 
 -14  10   9       22.72      162.88    129.95 o 
 -12  10   9      990.68      917.98    145.88 o 
 -10  10   9      818.44      948.38    141.80 o 
  -8  10   9       34.22       48.44    124.90 o 
  -6  10   9     2082.51     2162.68    225.85 o 
  -4  10   9      742.75      781.74    112.19 o 
  -2  10   9     4782.03     4944.91    260.33 o 
   0  10   9    17187.92    18160.75    927.55 o 
   2  10   9    15291.32    16489.43   1036.29 o 
   4  10   9     6034.56     5835.17    370.22 o 
   6  10   9       62.10      277.24    116.90 o 
   8  10   9     1405.80     1255.15    153.93 o 
  10  10   9     3855.45     3760.26    348.97 o 
 -13  11   9     8965.52     8262.82    553.82 o 
 -11  11   9    20763.93    19672.55    989.15 o 
  -9  11   9    35831.59    34268.95   1381.00 o 
  -7  11   9    37630.56    35638.82   1922.08 o 
  -5  11   9    18083.18    19072.35    814.01 o 
  -3  11   9    19275.27    20727.09    792.10 o 
  -1  11   9    23037.48    25205.90   1125.17 o 
   1  11   9    18050.29    20965.16   1211.66 o 
   3  11   9    11724.14    14188.22    882.94 o 
   5  11   9      253.19      164.44    101.58 o 
   7  11   9      168.97       90.36    108.21 o 
   9  11   9      363.38      203.41    145.74 o 
  11  11   9     1113.54      987.65    220.72 o 
 -12  12   9       16.52      -59.03    111.34 o 
 -10  12   9     1713.21     2055.65    224.36 o 
  -8  12   9     1354.97     1500.58    272.42 o 
  -6  12   9     6613.92     6393.82    481.38 o 
  -4  12   9    29856.06    31778.02   1374.84 o 
  -2  12   9    56110.66    62960.42   2210.85 o 
   0  12   9    53567.24    55104.49   2986.04 o 
   2  12   9    38325.61    38049.58   1529.17 o 
   4  12   9    52155.14    64806.30   4380.87 o 
   6  12   9    43978.20    42860.56   2437.73 o 
   8  12   9    14141.33    14254.52   1537.94 o 
  10  12   9     6748.74     6607.87    889.03 o 
 -13  13   9     2161.80     1613.91    498.85 o 
 -11  13   9     6760.33     5982.00    730.64 o 
  -9  13   9    39258.40    36106.29   1533.88 o 
  -7  13   9    30654.23    29600.32   1409.62 o 
  -5  13   9     1953.09     2294.16    176.69 o 
  -3  13   9     1797.97     2320.14    221.04 o 
  -1  13   9    27702.21    30199.27   1031.70 o 
   1  13   9    11209.37    12303.29    459.66 o 
   3  13   9      842.38      910.74    133.64 o 
   5  13   9       16.50      183.12    124.78 o 
   7  13   9     1357.53     1720.74    286.17 o 
   9  13   9        1.20      202.37    176.21 o 
 -12  14   9     1462.53      860.39    369.20 o 
 -10  14   9     4022.74     3521.67    310.54 o 
  -8  14   9        1.47       65.43    153.94 o 
  -6  14   9      326.15      541.11    166.81 o 
  -4  14   9     4526.10     5060.01    313.28 o 
  -2  14   9     5927.58     6606.77    391.95 o 
   0  14   9      135.90      420.28    128.80 o 
   2  14   9     1132.23     1397.70    182.32 o 
   4  14   9     6502.18     8219.16    677.21 o 
   6  14   9    11069.15    10953.65    992.10 o 
   8  14   9        5.36      149.27    141.27 o 
  10  14   9      271.76      172.25    171.96 o 
 -11  15   9     6851.41     6069.63    456.99 o 
  -9  15   9     2175.18     1050.85    432.55 o 
  -7  15   9     5702.36     5279.41    554.14 o 
  -5  15   9    25119.32    26478.60   1268.44 o 
  -3  15   9    15055.90    15920.32    874.27 o 
  -1  15   9     1168.05     1375.37    204.47 o 
   1  15   9     3792.43     4169.14    276.23 o 
   3  15   9     7750.31     8877.99    468.98 o 
   5  15   9      876.61      979.63     91.59 o 
   7  15   9     1272.35     1059.69    227.74 o 
   9  15   9      657.45      287.72    269.37 o 
 -10  16   9      123.25      144.53    152.66 o 
  -8  16   9     1648.83     1569.83    268.31 o 
  -6  16   9     6439.34     6483.56    385.37 o 
  -4  16   9    21947.77    23033.38   1744.30 o 
  -2  16   9    18948.13    19146.28   1128.35 o 
   0  16   9    22748.35    23947.08    989.94 o 
   2  16   9    38405.90    37106.85   6191.00 o 
   4  16   9    13945.12    17504.04   1300.24 o 
   6  16   9     9458.22     8756.08   1113.36 o 
   8  16   9    10054.28     9562.17   1656.21 o 
  -9  17   9    25006.13    23865.96   2171.78 o 
  -7  17   9    18383.98    19207.03   1715.57 o 
  -5  17   9    18735.19    18691.56   1629.55 o 
  -3  17   9    13771.04    14564.76    794.23 o 
  -1  17   9    16016.36    17452.99    811.78 o 
   1  17   9    10287.05    10947.30    595.59 o 
   3  17   9     1513.60     1177.84    235.93 o 
   5  17   9      659.08      596.29    270.05 o 
   7  17   9       28.12      -81.25    255.59 o 
 -10  18   9     2469.56     1535.11    411.16 o 
  -8  18   9      804.52      881.94    220.23 o 
  -6  18   9      111.01      266.16    140.85 o 
  -4  18   9    10350.40    10360.63    865.75 o 
  -2  18   9    21676.70    22842.96   1332.69 o 
   0  18   9    14393.23    15785.76    810.33 o 
   2  18   9     4536.11     5012.85    386.97 o 
   4  18   9     2293.56     3019.41    262.87 o 
   6  18   9     5935.83     6208.71    627.21 o 
  -9  19   9      428.52      309.97    192.46 o 
  -7  19   9       14.73       57.59    152.84 o 
  -5  19   9     4365.99     4607.73    522.01 o 
  -3  19   9     1745.08     1815.77    231.51 o 
  -1  19   9     1748.02     1716.64    298.60 o 
   1  19   9       12.12      -95.33    150.25 o 
   3  19   9     3020.48     3946.62    364.78 o 
   5  19   9      163.90      188.26    252.61 o 
   7  19   9      806.90     1131.95    374.05 o 
  -8  20   9      855.93     1010.58    285.56 o 
  -6  20   9     3898.20     4040.88   1181.60 o 
  -4  20   9      604.51      768.58    172.93 o 
  -2  20   9      781.62      772.85    221.17 o 
   0  20   9     7100.17     7910.64    680.24 o 
   2  20   9    13707.47    14778.61    979.61 o 
   4  20   9     8285.61     7942.22    933.92 o 
   6  20   9     3788.47     3770.15    603.42 o 
  -7  21   9    14953.47    12125.50    778.01 o 
  -5  21   9    14088.67    13830.72   1930.18 o 
  -3  21   9    12374.78    13297.32    846.21 o 
  -1  21   9     6946.57     7806.40    552.80 o 
   1  21   9     4216.25     4369.66    433.76 o 
   3  21   9     3527.45     3672.53    379.60 o 
  -4  22   9     4811.17     4517.43    405.37 o 
  -2  22   9     9342.12    10681.67    784.00 o 
   0  22   9    12480.03    12328.98    980.78 o 
   2  22   9    10425.88    12271.40    966.08 o 
  -1  23   9     1753.83     1760.52    294.09 o 
 -14   0  10     1609.16     1731.88    740.97 o 
 -12   0  10     2439.08      532.08   1718.09 o 
 -10   0  10     3871.45     3509.74    406.54 o 
  -8   0  10    13370.26    14194.01   1907.03 o 
  -6   0  10    23132.86    24082.08   3284.41 o 
  -4   0  10   116449.95   104442.10  20093.50 o 
  -2   0  10    62255.38    57339.92  12306.87 o 
   0   0  10     5447.13     6395.62   1331.82 o 
   2   0  10    32170.45    28249.57   3482.50 o 
   4   0  10   152902.64   144931.31   6271.48 o 
   6   0  10    98164.55    90562.80   4439.99 o 
   8   0  10    11671.34    10066.06    227.59 o 
  10   0  10    10289.83     9494.64    446.44 o 
 -15   1  10     3737.01     3288.18   1289.37 o 
 -13   1  10     7463.56     4212.12   3678.59 o 
 -11   1  10    27901.36    22974.80   4753.77 o 
  -9   1  10    37438.64    33941.63   2010.07 o 
  -7   1  10    44908.09    43341.07   3298.30 o 
  -5   1  10    15264.29    14903.64   1565.12 o 
  -3   1  10    56980.84    53316.30   5888.03 o 
  -1   1  10    68166.89    64413.05  10186.72 o 
   1   1  10     8004.73     7174.67    949.18 o 
   3   1  10       75.01      220.38     65.28 o 
   5   1  10     4107.93     3701.18    114.98 o 
   7   1  10     3010.03     2871.88     79.16 o 
   9   1  10     1424.11     1316.87     76.50 o 
  11   1  10     3756.24     4019.95    404.39 o 
 -14   2  10      221.65      126.89    303.64 o 
 -12   2  10      699.98      497.95    383.49 o 
 -10   2  10      490.37      328.19     56.40 o 
  -8   2  10     2214.85     2413.73    248.30 o 
  -6   2  10     1877.68     2244.23    196.78 o 
  -4   2  10     7434.56     7715.27    878.11 o 
  -2   2  10     5726.76     5485.89    620.84 o 
   0   2  10     3620.89     3360.70    394.10 o 
   2   2  10      224.05      366.57     45.39 o 
   4   2  10     9813.48     9296.38    608.70 o 
   6   2  10    16278.70    13652.95    441.44 o 
   8   2  10      107.51      204.26    125.42 o 
  10   2  10      537.37      434.69     96.44 o 
 -15   3  10     1746.18     1748.18    733.89 o 
 -13   3  10     1493.12     1113.86    144.45 o 
 -11   3  10     9930.55     8045.37   1029.23 o 
  -9   3  10     9397.64     9027.14    763.95 o 
  -7   3  10     7644.65     7336.89    275.89 o 
  -5   3  10    23264.15    21236.08   2260.27 o 
  -3   3  10    38269.85    36124.05   3322.04 o 
  -1   3  10     3149.23     2787.62    228.11 o 
   1   3  10      953.91     1191.49    143.66 o 
   3   3  10       28.03      -36.53     68.04 o 
   5   3  10     1216.65     1219.21     99.30 o 
   7   3  10     1996.97     1765.85    162.52 o 
   9   3  10      272.60      273.05     52.06 o 
  11   3  10      640.92      452.22    155.02 o 
 -14   4  10      514.86      743.50    318.57 o 
 -12   4  10      341.60      310.96     73.04 o 
 -10   4  10      705.33      648.06    137.89 o 
  -8   4  10      514.54      726.74    213.86 o 
  -6   4  10     3556.87     3091.43    247.10 o 
  -4   4  10    61958.68    56869.23   5356.80 o 
  -2   4  10    89208.38    77773.16   8374.35 o 
   0   4  10    12068.22    13171.33   1532.65 o 
   2   4  10    39975.51    40698.22   1972.88 o 
   4   4  10    59313.80    53800.02   2869.67 o 
   6   4  10    30208.55    25487.04    742.38 o 
   8   4  10    14849.96    13127.96    609.18 o 
  10   4  10     9308.66     8282.41    363.18 o 
  12   4  10     8323.05     7085.96    850.24 o 
 -15   5  10     7628.76    10034.66   1233.43 o 
 -13   5  10    12630.96    11161.96   1398.06 o 
 -11   5  10    52490.49    49353.52   4473.26 o 
  -9   5  10    63950.69    64708.50   4655.11 o 
  -7   5  10    30308.81    23125.13   3489.93 o 
  -5   5  10    29595.68    26332.49   3508.61 o 
  -3   5  10    94159.26    83908.47  12023.42 o 
  -1   5  10   104204.02    99186.99  11458.89 o 
   1   5  10    32177.53    33653.28   2685.40 o 
   3   5  10      146.97      394.79     92.64 o 
   5   5  10     1871.98     1572.85    133.95 o 
   7   5  10     2907.59     2389.64    191.23 o 
   9   5  10     1363.27     1344.38    134.71 o 
  11   5  10     4310.31     3988.36    233.18 o 
 -14   6  10      382.85      220.57    122.29 o 
 -12   6  10     2847.08     2717.38    363.69 o 
 -10   6  10      887.30      796.16    151.96 o 
  -8   6  10     5015.44     5375.62    636.00 o 
  -6   6  10     2572.56     1928.05    333.44 o 
  -4   6  10    80128.71    69342.12  10469.55 o 
  -2   6  10    54559.60    50681.00   6213.58 o 
   0   6  10     4859.38     5578.50    544.58 o 
   2   6  10    14102.48    14944.77   1083.87 o 
   4   6  10    35750.43    30683.52   1866.52 o 
   6   6  10    22734.17    19890.44    644.38 o 
   8   6  10     3457.31     3298.75    342.29 o 
  10   6  10     5095.81     4395.74    330.89 o 
  12   6  10     7338.04     6691.54    326.06 o 
 -13   7  10       15.39      -57.51     83.27 o 
 -11   7  10     3036.40     4172.02    340.52 o 
  -9   7  10      232.72      445.52    208.34 o 
  -7   7  10     7950.92     8245.60    646.04 o 
  -5   7  10     3849.88     2776.21    429.54 o 
  -3   7  10     5394.92     4771.31    663.12 o 
  -1   7  10     8830.31     8689.08    458.20 o 
   1   7  10      646.99      682.09     60.79 o 
   3   7  10     1208.24     1192.38    187.04 o 
   5   7  10     1525.26     1381.38    132.43 o 
   7   7  10       18.82      -42.81     81.72 o 
   9   7  10     1225.56     1098.39    141.25 o 
  11   7  10      213.16      129.72    126.36 o 
 -14   8  10      317.39      263.61    105.87 o 
 -12   8  10      693.14      850.78    174.30 o 
 -10   8  10        0.25      141.26    132.24 o 
  -8   8  10     7034.72     6667.79    842.42 o 
  -6   8  10      276.04      189.91     76.48 o 
  -4   8  10      110.49      163.38     86.03 o 
  -2   8  10    13265.36    13062.54    911.51 o 
   0   8  10    12677.65    13094.97   1062.60 o 
   2   8  10    18013.84    18023.98   1309.79 o 
   4   8  10    22734.23    18978.08   1067.90 o 
   6   8  10    11417.74     9710.56    523.72 o 
   8   8  10     6051.53     5896.08    354.88 o 
  10   8  10     3046.86     3351.26   1015.59 o 
  12   8  10     1131.70      890.31    174.78 o 
 -13   9  10    11023.96    10224.42   1041.97 o 
 -11   9  10    30016.46    25721.68   2194.35 o 
  -9   9  10    54587.74    54020.00   2843.22 o 
  -7   9  10    51796.73    52180.84   2444.80 o 
  -5   9  10    51969.88    48148.41   3179.95 o 
  -3   9  10    63162.27    62774.14   4456.93 o 
  -1   9  10    35746.94    36836.51   2537.79 o 
   1   9  10     7147.58     8271.10    689.30 o 
   3   9  10      662.63      512.76    134.84 o 
   5   9  10     2364.54     1921.36    207.59 o 
   7   9  10     1890.73     1779.96    280.80 o 
   9   9  10       91.18      139.34    186.07 o 
  11   9  10     2164.17     2009.56    428.46 o 
 -12  10  10     1979.35     1990.86    253.26 o 
 -10  10  10     1074.69     1138.47    161.98 o 
  -8  10  10        0.65      194.33    163.99 o 
  -6  10  10     6382.93     6283.31    438.82 o 
  -4  10  10    47388.27    45568.63   2816.44 o 
  -2  10  10    46132.99    48725.75   2391.76 o 
   0  10  10     5133.39     5568.66    358.75 o 
   2  10  10    29958.30    32253.51   1722.90 o 
   4  10  10    75735.81    70643.77   3134.68 o 
   6  10  10    36035.43    31687.24   1264.96 o 
   8  10  10     6665.28     6554.18    350.91 o 
  10  10  10     5043.95     4662.26    410.86 o 
 -13  11  10     1336.61      809.66    243.17 o 
 -11  11  10     8946.68     8213.25    563.41 o 
  -9  11  10    17517.43    18323.98   1144.43 o 
  -7  11  10    18986.98    18266.82    953.88 o 
  -5  11  10     2260.93     2792.19    260.36 o 
  -3  11  10    19404.04    18805.24   1093.82 o 
  -1  11  10    21025.59    20513.64   1051.16 o 
   1  11  10       85.90       69.78     72.38 o 
   3  11  10     1482.65     1774.82    202.18 o 
   5  11  10     2213.43     2140.67    223.33 o 
   7  11  10     1759.86     1638.94    268.32 o 
   9  11  10      438.08      567.96    186.17 o 
  11  11  10     1439.80     1951.07    345.25 o 
 -12  12  10     3321.20     2812.26    265.50 o 
 -10  12  10      244.87      411.47    154.32 o 
  -8  12  10     3502.64     2986.55    363.63 o 
  -6  12  10      322.72      373.40    170.87 o 
  -4  12  10     6218.45     5970.30    366.06 o 
  -2  12  10     4845.03     5349.23    289.65 o 
   0  12  10     8029.19     8942.35    402.81 o 
   2  12  10     8929.26     9680.15    564.99 o 
   4  12  10       87.99      -64.30    126.46 o 
   6  12  10       68.25        5.44    128.40 o 
   8  12  10     2426.20     2233.50    329.20 o 
  10  12  10      979.69     1055.65    290.58 o 
 -11  13  10     7026.45     6284.24    442.54 o 
  -9  13  10    14321.69    11553.57   2052.20 o 
  -7  13  10    20103.84    19704.90   1422.64 o 
  -5  13  10    26378.56    26513.69   1177.45 o 
  -3  13  10     9471.56     8223.95   1307.90 o 
  -1  13  10     6385.88     7031.90    295.68 o 
   1  13  10    12686.19    13519.78    650.27 o 
   3  13  10     3462.93     4407.01    371.81 o 
   5  13  10      162.36       99.36    137.68 o 
   7  13  10      233.74      249.46    134.04 o 
   9  13  10       26.87      227.08    179.07 o 
 -12  14  10       32.15        2.48    114.82 o 
 -10  14  10      736.18      491.35    261.64 o 
  -8  14  10     1165.07     1632.28    315.23 o 
  -6  14  10     3531.51     3877.65    457.39 o 
  -4  14  10    10933.35    12472.01    777.02 o 
  -2  14  10    25636.49    24069.35   2530.61 o 
   0  14  10    20725.24    24597.22    895.07 o 
   2  14  10    34718.99    39982.59   2032.62 o 
   4  14  10    39492.09    48348.67   2940.50 o 
   6  14  10    27680.79    25294.25   2068.05 o 
   8  14  10    13648.58    12543.98   1457.70 o 
 -11  15  10    15128.89    13370.52    935.58 o 
  -9  15  10    21821.99    18701.28   1058.07 o 
  -7  15  10    17058.62    16583.35   1175.20 o 
  -5  15  10    15172.12    17381.06   1087.28 o 
  -3  15  10    31090.04    33497.17   1267.99 o 
  -1  15  10    10049.62     9404.29   1477.92 o 
   1  15  10     3759.05     3943.35    263.79 o 
   3  15  10      295.99      271.03     85.05 o 
   5  15  10     1714.14     1881.47    239.70 o 
   7  15  10     1281.64     1323.59    360.23 o 
   9  15  10      652.07      723.84    187.37 o 
 -10  16  10     1023.44      867.70    327.60 o 
  -8  16  10      332.76      315.77    192.98 o 
  -6  16  10      960.91      847.99    344.09 o 
  -4  16  10    12704.74    14065.28    695.78 o 
  -2  16  10    10257.73    11654.58    721.86 o 
   0  16  10      717.34      833.59    163.10 o 
   2  16  10     2104.98     2131.14    229.63 o 
   4  16  10    12309.86    16451.98   1220.92 o 
   6  16  10     5215.15     4702.54    490.09 o 
   8  16  10      212.92      275.52    175.47 o 
  -9  17  10      104.25      -33.42    161.52 o 
  -7  17  10     8307.94     7819.40    875.93 o 
  -5  17  10     7078.72     6763.47    437.97 o 
  -3  17  10       55.01      152.51    116.66 o 
  -1  17  10      590.03      760.75    168.67 o 
   1  17  10     3028.58     3349.76    283.80 o 
   3  17  10     2760.29     2849.53    427.47 o 
   5  17  10       52.24      112.47    125.67 o 
   7  17  10      213.66      284.01    145.50 o 
  -8  18  10     1330.49      846.46    251.25 o 
  -6  18  10     2815.69     3487.75    317.04 o 
  -4  18  10      149.23      438.15    155.95 o 
  -2  18  10     5439.41     5903.79    481.24 o 
   0  18  10    25495.23    27974.27   1390.77 o 
   2  18  10    13998.05    16306.75    847.52 o 
   4  18  10     8108.41     8793.49    839.33 o 
   6  18  10     9975.63    10407.15   1006.86 o 
  -7  19  10    21188.05    17448.26   3269.00 o 
  -5  19  10    17545.06    17738.35   1580.15 o 
  -3  19  10    17344.69    18573.24    998.69 o 
  -1  19  10    10601.99    12108.05    720.27 o 
   1  19  10     3038.02     3176.62    367.71 o 
   3  19  10      955.82     1101.29    187.77 o 
   5  19  10      783.67      870.11    314.33 o 
  -6  20  10     3413.99     3074.23    394.04 o 
  -4  20  10     7425.83     8225.99    621.46 o 
  -2  20  10     6899.09     8475.06    653.70 o 
   0  20  10     7207.06     8300.08    680.97 o 
   2  20  10     9489.21    10557.39    784.13 o 
   4  20  10    12326.34    13217.07   1150.45 o 
  -5  21  10      253.62      243.56    166.47 o 
  -3  21  10      330.84      334.79    185.63 o 
  -1  21  10      427.06      744.55    210.64 o 
   1  21  10      124.41      143.89    187.85 o 
   3  21  10      404.70      223.16    239.77 o 
  -4  22  10       58.43      -41.56    132.70 o 
  -2  22  10      107.31      361.28    238.64 o 
   0  22  10     4717.14     4977.30    567.92 o 
 -15   1  11     1269.15     2006.11    649.82 o 
 -13   1  11     5544.76     7166.22    800.05 o 
 -11   1  11    28293.54    22713.50   2517.04 o 
  -9   1  11    30077.25    30958.80   1602.21 o 
  -7   1  11     3386.17     3935.50    515.90 o 
  -5   1  11    18572.60    17740.94   1453.04 o 
  -3   1  11    56226.45    53069.14   6861.21 o 
  -1   1  11    41401.06    39666.25   7550.04 o 
   1   1  11      873.47      888.23    115.13 o 
   3   1  11     1857.77     1732.27     94.29 o 
   5   1  11     6827.07     5813.81    208.36 o 
   7   1  11     2230.15     2002.44    212.56 o 
   9   1  11     1512.72     1374.37     89.55 o 
 -14   2  11      148.70       12.43    385.12 o 
 -12   2  11      163.28       86.51    139.40 o 
 -10   2  11     2021.24     1606.06    504.45 o 
  -8   2  11       24.28      228.44    144.01 o 
  -6   2  11    12565.43    12066.24   1022.43 o 
  -4   2  11    66785.54    62522.55   7555.72 o 
  -2   2  11    20195.27    19639.37   2588.13 o 
   0   2  11    27390.15    27968.46   3278.04 o 
   2   2  11   105032.19    95154.12   5231.99 o 
   4   2  11    86781.98    82796.74   4030.41 o 
   6   2  11     5933.52     5565.97    286.16 o 
   8   2  11     9064.11     7707.18    368.00 o 
  10   2  11    15654.01    14757.53   1019.93 o 
 -13   3  11    15902.20    19391.70   2051.47 o 
 -11   3  11    59031.47    51648.02   6893.62 o 
  -9   3  11    49557.48    52037.12   3534.67 o 
  -7   3  11    16541.62    16393.28   1081.66 o 
  -5   3  11    54962.01    52976.22   4811.94 o 
  -3   3  11    91284.91    83111.77   8978.12 o 
  -1   3  11    51658.31    45232.95   5729.24 o 
   1   3  11     4165.39     4628.37    445.80 o 
   3   3  11     6139.97     6337.11    340.46 o 
   5   3  11    17752.57    15851.61    538.88 o 
   7   3  11     4278.44     3957.00    187.35 o 
   9   3  11     4890.57     5012.06    308.03 o 
 -14   4  11      422.05      588.74    319.41 o 
 -12   4  11      784.26      793.23    185.21 o 
 -10   4  11     2446.26     2476.97    195.04 o 
  -8   4  11       88.91      178.99     38.62 o 
  -6   4  11    11139.29     9610.24   1091.70 o 
  -4   4  11    12221.86    11380.54   1156.73 o 
  -2   4  11     2563.10     2576.41    342.01 o 
   0   4  11     6476.79     7514.31    650.82 o 
   2   4  11    42982.36    45125.21   2950.76 o 
   4   4  11    19206.32    17694.91    895.38 o 
   6   4  11      163.77      176.29     65.78 o 
   8   4  11      952.02      819.13    103.21 o 
  10   4  11     3735.59     3279.82    284.46 o 
  12   4  11     2795.83     2739.34    537.23 o 
 -13   5  11     1001.51     1045.53    171.67 o 
 -11   5  11       17.23       55.12    168.04 o 
  -9   5  11      290.85      518.76    209.06 o 
  -7   5  11     1682.72     1287.44    289.07 o 
  -5   5  11     1437.83     1046.78    163.02 o 
  -3   5  11      282.26      409.20    126.33 o 
  -1   5  11     6088.52     6673.62    739.91 o 
   1   5  11     3239.86     3485.34    434.65 o 
   3   5  11      395.02      398.63     95.72 o 
   5   5  11      352.12      510.12    128.06 o 
   7   5  11       55.07      -42.95     54.71 o 
   9   5  11      221.83      265.48    104.76 o 
  11   5  11        0.49       47.73     77.03 o 
 -14   6  11     1747.72     2387.54    604.96 o 
 -12   6  11      372.12      475.49    140.56 o 
 -10   6  11      119.66       77.08    109.98 o 
  -8   6  11       57.10      125.97    165.16 o 
  -6   6  11     8591.24     6705.86   1051.61 o 
  -4   6  11    16857.67    13739.60   2044.04 o 
  -2   6  11     2323.40     2194.03    169.19 o 
   0   6  11    32189.27    33075.87   3869.24 o 
   2   6  11    52081.78    59588.98   5304.44 o 
   4   6  11    22162.73    18941.99   1089.89 o 
   6   6  11    11847.06    10574.86    429.14 o 
   8   6  11    11729.34    10886.51    532.83 o 
  10   6  11     9982.44     9571.34    648.53 o 
 -13   7  11    19579.68    18368.33   2679.72 o 
 -11   7  11    52787.02    45628.46   6376.62 o 
  -9   7  11    41003.95    42981.26   3251.53 o 
  -7   7  11     8120.02     6464.72    828.99 o 
  -5   7  11    29220.61    25299.99   3592.60 o 
  -3   7  11   114952.95   102169.36  13643.53 o 
  -1   7  11    66638.48    66254.69   5939.61 o 
   1   7  11     4438.03     5158.77    356.27 o 
   3   7  11     5703.74     5036.36    442.40 o 
   5   7  11    11435.21    10706.24    446.66 o 
   7   7  11     1300.33      957.99    158.12 o 
   9   7  11     2750.27     2943.71    252.67 o 
  11   7  11     1427.47     1458.67    278.22 o 
 -14   8  11       28.49      -65.49    131.71 o 
 -12   8  11      241.23      179.25     89.85 o 
 -10   8  11      706.72      301.50    301.04 o 
  -8   8  11      533.25      783.63    223.56 o 
  -6   8  11    14918.02    12963.51   1224.54 o 
  -4   8  11    40890.18    35841.70   4198.20 o 
  -2   8  11     8872.54     9054.88    796.89 o 
   0   8  11    13450.43    15021.21   1618.47 o 
   2   8  11    62843.69    66584.36   7110.14 o 
   4   8  11    52442.89    46503.63   2342.67 o 
   6   8  11     6384.41     5661.17    324.40 o 
   8   8  11     4659.09     4081.47    265.85 o 
  10   8  11    12516.97    14837.25   1976.54 o 
 -13   9  11     1519.83     1199.07    158.02 o 
 -11   9  11    11325.19     9971.59   1118.19 o 
  -9   9  11     7788.78     7880.84    659.31 o 
  -7   9  11     2780.74     2595.51    286.28 o 
  -5   9  11       64.19       38.12     83.72 o 
  -3   9  11    18138.03    16292.55   1607.69 o 
  -1   9  11     5741.39     6451.69    466.81 o 
   1   9  11     1854.54     2213.33    166.49 o 
   3   9  11      544.93      485.80    123.42 o 
   5   9  11     4321.35     4125.19    331.57 o 
   7   9  11      763.10      553.63    169.73 o 
   9   9  11     1746.79     1910.56    282.66 o 
  11   9  11      571.68     1065.25    315.84 o 
 -12  10  11     1440.25     1505.22    182.60 o 
 -10  10  11       18.56      -28.27    116.23 o 
  -8  10  11       19.07      101.18    164.61 o 
  -6  10  11       29.51      147.02    146.42 o 
  -4  10  11      580.57      702.47    154.56 o 
  -2  10  11     6599.71     6637.48    565.34 o 
   0  10  11     2797.36     3757.64    330.72 o 
   2  10  11       57.26      108.37    119.19 o 
   4  10  11      493.41      419.33    131.16 o 
   6  10  11     8998.56     7807.64    402.06 o 
   8  10  11     4784.68     4887.61    499.95 o 
  10  10  11      747.60      940.62    412.75 o 
 -13  11  11     7030.18     6537.33    594.82 o 
 -11  11  11    15197.26    13381.21   1264.93 o 
  -9  11  11    24220.25    23994.79   1351.88 o 
  -7  11  11    32660.46    33327.83   1620.35 o 
  -5  11  11    25474.64    24659.57   1206.40 o 
  -3  11  11    37748.53    34059.08   2613.14 o 
  -1  11  11    37131.86    35765.35   3134.36 o 
   1  11  11     7428.00     8198.93    554.97 o 
   3  11  11     1607.95     1581.79    271.64 o 
   5  11  11     1614.05     1705.42    205.39 o 
   7  11  11       58.63       19.23    151.05 o 
   9  11  11       14.22      -58.46    153.49 o 
 -12  12  11      117.72      221.92    114.45 o 
 -10  12  11      121.22      143.03    119.84 o 
  -8  12  11       49.30      -69.43    156.18 o 
  -6  12  11    13502.94    13772.14    763.35 o 
  -4  12  11    26398.61    26782.94    884.74 o 
  -2  12  11     7370.75     8202.26    362.32 o 
   0  12  11    21952.42    23891.66   1315.43 o 
   2  12  11    32379.95    36248.07   2112.12 o 
   4  12  11    40898.55    39252.30   1603.91 o 
   6  12  11    22810.71    21404.90   1836.39 o 
   8  12  11     9424.05     9360.35    926.04 o 
  10  12  11     9375.24     9275.56   1343.04 o 
 -11  13  11    14279.13    11794.29    968.64 o 
  -9  13  11    12042.10    12015.16    866.56 o 
  -7  13  11     7441.46     7557.27    668.36 o 
  -5  13  11    15975.59    16341.87    835.83 o 
  -3  13  11    22904.88    24382.53    955.79 o 
  -1  13  11    17925.15    18148.54    953.49 o 
   1  13  11      727.87     1037.41    111.55 o 
   3  13  11     1321.15     1342.51    155.65 o 
   5  13  11     4613.15     4433.64    335.55 o 
   7  13  11      218.64      296.72    154.70 o 
   9  13  11      601.27      531.15    182.47 o 
 -10  14  11       95.89      212.40    127.31 o 
  -8  14  11        9.51     -178.77    178.77 o 
  -6  14  11     7092.42     7739.01    561.68 o 
  -4  14  11     5173.54     5750.38    397.46 o 
  -2  14  11     3796.21     4016.69    223.63 o 
   0  14  11      292.40      429.94    104.20 o 
   2  14  11     2827.79     3492.92    358.59 o 
   4  14  11     6464.42     6728.91    491.84 o 
   6  14  11      593.40      632.47    179.00 o 
   8  14  11      342.72      420.02    233.50 o 
 -11  15  11     1956.81     1040.59    402.42 o 
  -9  15  11     5472.00     6663.35    673.22 o 
  -7  15  11    14232.78    13991.75    889.23 o 
  -5  15  11    13810.53    12885.07    810.90 o 
  -3  15  11     3804.12     4153.20    378.61 o 
  -1  15  11     4059.50     4218.09    299.99 o 
   1  15  11    13509.29    14439.57    557.83 o 
   3  15  11     2360.20     2837.70    200.74 o 
   5  15  11       36.86      128.42    162.10 o 
   7  15  11       15.77       16.59    119.79 o 
 -10  16  11       71.11       81.77    146.40 o 
  -8  16  11      907.43      755.56    278.85 o 
  -6  16  11     1626.90     1644.67    292.13 o 
  -4  16  11     6848.99     6908.94    494.24 o 
  -2  16  11    12633.74    12338.33    623.03 o 
   0  16  11    19045.80    20434.63    805.12 o 
   2  16  11    16304.84    19243.24    860.09 o 
   4  16  11    11223.06    11517.61    843.30 o 
   6  16  11     6501.77     6562.39    663.09 o 
   8  16  11     9125.09     8678.73   1448.26 o 
  -9  17  11    19041.25    17090.04   1247.22 o 
  -7  17  11     7300.17     7311.10    868.12 o 
  -5  17  11    17605.23    16603.72   1086.67 o 
  -3  17  11    36013.06    36118.46   1536.14 o 
  -1  17  11    27155.30    27117.73   1205.98 o 
   1  17  11     1965.01     2253.80    184.30 o 
   3  17  11     1336.47     1101.90    209.34 o 
   5  17  11      989.17      764.86    201.49 o 
   7  17  11      166.31       88.49    123.97 o 
  -8  18  11      301.45      229.99    271.90 o 
  -6  18  11     4805.66     4873.74    574.28 o 
  -4  18  11    11059.37    11293.72    812.31 o 
  -2  18  11     4304.04     4965.24    356.80 o 
   0  18  11     2660.30     2677.72    226.98 o 
   2  18  11     6170.13     7548.10    434.89 o 
   4  18  11     8424.81     9206.90    811.06 o 
   6  18  11      687.68      493.82    288.48 o 
  -7  19  11     2391.90     2433.02    410.63 o 
  -5  19  11      482.85      339.41    204.96 o 
  -3  19  11     1327.63     1409.39    200.54 o 
  -1  19  11      110.36      -13.08    112.74 o 
   1  19  11     3024.56     2930.87    283.06 o 
   3  19  11      947.59      657.89    299.98 o 
   5  19  11       37.53        7.00    217.26 o 
  -6  20  11      311.34      487.07    256.56 o 
  -4  20  11      149.26      100.83    134.52 o 
  -2  20  11     5340.83     6334.32    467.03 o 
   0  20  11     6328.34     6877.43    701.64 o 
   2  20  11     2342.30     2306.63    517.87 o 
   4  20  11     2916.76     3146.68    514.61 o 
  -5  21  11    11658.40    10751.27   1966.38 o 
  -3  21  11     8925.58     8741.52    817.35 o 
  -1  21  11     9271.85     9188.47    732.97 o 
   1  21  11     8560.19     9694.71    903.96 o 
 -14   0  12      126.21      774.41    650.36 o 
 -12   0  12     2528.35     2890.63    572.25 o 
 -10   0  12     3717.50     3252.05    505.62 o 
  -8   0  12     5797.85     6840.08    906.93 o 
  -6   0  12    33795.76    38018.83   6369.04 o 
  -4   0  12     4444.63     4875.07    517.28 o 
  -2   0  12      416.96      722.98    221.05 o 
   0   0  12    41698.36    38909.12  14369.04 o 
   2   0  12   108086.27    94052.96  20472.65 o 
   4   0  12    45682.86    41017.79   4251.14 o 
   6   0  12    46747.75    43791.70   2693.30 o 
   8   0  12    18955.45    17065.41    391.17 o 
  10   0  12    13250.87    13071.80   1378.97 o 
 -13   1  12    18298.38    22197.04   2006.39 o 
 -11   1  12    22022.10    22653.87   1541.41 o 
  -9   1  12     9202.91     9897.47    990.37 o 
  -7   1  12    28529.04    29185.16   2880.80 o 
  -5   1  12    91095.23    89747.18   9770.77 o 
  -3   1  12    52032.70    50355.31   7242.79 o 
  -1   1  12     1113.84     1223.78    264.82 o 
   1   1  12      192.07      254.12     68.79 o 
   3   1  12    14630.67    13317.45    835.71 o 
   5   1  12    16008.96    15319.16    583.38 o 
   7   1  12      244.68      384.68    110.24 o 
   9   1  12      267.91      315.52    197.22 o 
 -14   2  12      160.17      126.13    291.21 o 
 -12   2  12      292.86      259.91     48.55 o 
 -10   2  12       68.80      383.54    188.06 o 
  -8   2  12      313.81      395.75    157.33 o 
  -6   2  12     4223.48     4349.18    402.57 o 
  -4   2  12     1632.61     1620.83    159.96 o 
  -2   2  12     4078.95     4673.19    727.87 o 
   0   2  12      839.38     1116.80    175.29 o 
   2   2  12     8985.76     9154.52    699.92 o 
   4   2  12     5031.86     4800.22    371.02 o 
   6   2  12     4426.90     3763.58    297.05 o 
   8   2  12     1371.86     1428.24    267.10 o 
  10   2  12     1089.12      983.14    275.05 o 
 -13   3  12     2939.35     3731.56    827.99 o 
 -11   3  12     5487.38     4005.31    899.45 o 
  -9   3  12    10604.37     8738.46   1416.35 o 
  -7   3  12     7585.62     7367.12    684.33 o 
  -5   3  12     9439.47     9162.33    876.07 o 
  -3   3  12    14841.19    14891.60   1799.12 o 
  -1   3  12     5368.75     5087.92    704.41 o 
   1   3  12     5627.54     5803.77    715.29 o 
   3   3  12     2195.50     2054.82    203.30 o 
   5   3  12     2537.45     2343.81    119.44 o 
   7   3  12       25.31       11.39    104.18 o 
   9   3  12      254.70      177.95    109.99 o 
 -14   4  12     1030.28     1382.45    522.96 o 
 -12   4  12      899.58      656.66    346.39 o 
 -10   4  12     3557.35     4133.58    509.96 o 
  -8   4  12     1520.29     1059.00    177.64 o 
  -6   4  12    17192.90    15890.10   2015.08 o 
  -4   4  12     8416.73     7239.99    759.89 o 
  -2   4  12     4971.41     4809.03    453.75 o 
   0   4  12    25357.92    26788.40   3539.97 o 
   2   4  12    76191.29    82737.05   7084.40 o 
   4   4  12    28689.81    25590.13   1447.05 o 
   6   4  12     8132.36     7183.72    338.55 o 
   8   4  12    11502.86    11894.40    957.58 o 
  10   4  12    12441.43    12478.16   1020.62 o 
 -13   5  12    29883.93    23437.69   5844.27 o 
 -11   5  12    44376.63    36058.88   6725.72 o 
  -9   5  12    15624.96    15829.78   1333.04 o 
  -7   5  12    15296.73    12569.25   2113.48 o 
  -5   5  12   107605.13    93978.00  17582.80 o 
  -3   5  12   114774.09   111281.52  16450.14 o 
  -1   5  12    12671.08    14820.19    872.52 o 
   1   5  12     3730.24     4672.47    668.99 o 
   3   5  12    17841.81    16219.92   1055.10 o 
   5   5  12    11861.10    11526.31    538.08 o 
   7   5  12       21.33       83.96    163.57 o 
   9   5  12      838.59     1071.36    213.02 o 
 -14   6  12       15.21       32.60    303.28 o 
 -12   6  12      281.31      270.29     92.07 o 
 -10   6  12     2445.50     3036.55    443.91 o 
  -8   6  12     1933.27     1290.84    436.27 o 
  -6   6  12    14712.90    11647.21   2222.44 o 
  -4   6  12     5080.06     4161.83    756.38 o 
  -2   6  12      517.96      592.22    123.35 o 
   0   6  12    17912.51    18546.18   2350.54 o 
   2   6  12    50945.33    57467.77   4709.39 o 
   4   6  12    20824.12    18923.75    769.01 o 
   6   6  12     2186.51     2152.51    168.12 o 
   8   6  12     4763.06     5490.89    451.93 o 
  10   6  12     9931.57    12104.85    875.41 o 
 -13   7  12      905.01      794.03    263.49 o 
 -11   7  12      594.31      496.24    110.66 o 
  -9   7  12        7.91      110.17    281.86 o 
  -7   7  12     1921.28     1603.63    148.42 o 
  -5   7  12      826.23      775.89    215.03 o 
  -3   7  12     5694.40     4723.16    549.29 o 
  -1   7  12     3142.39     3635.18    263.13 o 
   1   7  12     6297.50     7447.21    518.02 o 
   3   7  12     2033.10     1780.26    171.91 o 
   5   7  12     1599.20     1463.34    140.39 o 
   7   7  12      552.84      413.79    191.96 o 
   9   7  12      146.71      294.88    146.33 o 
  11   7  12       62.95      -49.62    258.72 o 
 -12   8  12      293.36      363.78    154.81 o 
 -10   8  12       83.05      356.60    306.73 o 
  -8   8  12      117.71      315.02    192.74 o 
  -6   8  12     1164.40      836.60    164.77 o 
  -4   8  12     4720.60     4058.17    402.09 o 
  -2   8  12     7123.56     7447.01    883.77 o 
   0   8  12    10390.73    10596.59   1163.02 o 
   2   8  12     5335.61     5658.34    592.95 o 
   4   8  12     3760.13     3303.56    269.44 o 
   6   8  12     6011.80     6280.31    440.46 o 
   8   8  12     6561.13     6094.96    458.25 o 
  10   8  12     1982.56     1921.76    392.30 o 
 -13   9  12    14686.49    12497.76   1990.13 o 
 -11   9  12    26526.09    23827.08   2444.83 o 
  -9   9  12    16952.04    18441.12   1769.05 o 
  -7   9  12    33071.34    32959.58   3417.94 o 
  -5   9  12    67957.16    63980.61   5861.73 o 
  -3   9  12    53377.05    48847.50   6078.77 o 
  -1   9  12    31839.03    32921.07   3211.24 o 
   1   9  12    12451.12    12827.08   1019.02 o 
   3   9  12     8005.06     7848.34    643.63 o 
   5   9  12     4725.06     4719.19    436.94 o 
   7   9  12       43.07     -104.34    146.18 o 
   9   9  12      452.22      443.40    303.94 o 
 -12  10  12      164.21      197.73    186.68 o 
 -10  10  12     2366.94     2649.13    450.93 o 
  -8  10  12     1855.18     1942.17    322.10 o 
  -6  10  12    21346.36    17262.33   2089.55 o 
  -4  10  12     6797.16     6843.45    695.55 o 
  -2  10  12     5291.36     5432.30    538.38 o 
   0  10  12    28613.63    29333.05   2754.80 o 
   2  10  12    40064.66    43454.11   3931.84 o 
   4  10  12    18823.00    16929.17    963.55 o 
   6  10  12     9137.71     8283.93    560.01 o 
   8  10  12     9719.19     8500.84    753.26 o 
  10  10  12     8950.72     8883.32    924.33 o 
 -11  11  12     8937.92     7611.18    713.67 o 
  -9  11  12     1045.71      730.72    235.00 o 
  -7  11  12     7646.92     8030.11    671.61 o 
  -5  11  12    43951.32    41812.14   3316.30 o 
  -3  11  12    21697.53    18853.60   2064.18 o 
  -1  11  12      266.11      366.24     85.63 o 
   1  11  12        9.13       38.20     65.75 o 
   3  11  12     5155.82     4680.33    422.95 o 
   5  11  12     4995.84     5317.18    410.81 o 
   7  11  12      694.07      449.07    231.27 o 
   9  11  12      525.46      805.46    416.57 o 
 -12  12  12      381.30      204.88    163.89 o 
 -10  12  12      376.11      145.78    210.37 o 
  -8  12  12      769.75      473.92    226.57 o 
  -6  12  12     6780.47     6909.75    512.66 o 
  -4  12  12       52.37      -14.83     92.80 o 
  -2  12  12     4359.70     4647.26    297.92 o 
   0  12  12     2053.80     2424.66    246.17 o 
   2  12  12     1872.12     2613.36    319.66 o 
   4  12  12      132.16       53.69    141.24 o 
   6  12  12     1383.93     1240.04    221.08 o 
   8  12  12     1087.44      872.43    223.03 o 
 -11  13  12     4848.50     3571.98    823.52 o 
  -9  13  12    13419.06    13913.30   1063.19 o 
  -7  13  12    15519.00    16273.85    999.46 o 
  -5  13  12     8769.15     9581.00    686.31 o 
  -3  13  12    12073.42    11962.94    792.85 o 
  -1  13  12    19274.36    19479.58   1292.21 o 
   1  13  12    13123.46    13922.41   1004.88 o 
   3  13  12     3294.33     3338.29    346.88 o 
   5  13  12      375.60      512.26    171.82 o 
   7  13  12      513.13      592.76    168.72 o 
   9  13  12        2.42       17.93    142.33 o 
 -10  14  12      650.24      271.24    146.35 o 
  -8  14  12      351.45      280.24    192.81 o 
  -6  14  12     5024.61     4925.53    439.83 o 
  -4  14  12     8566.09     9630.24    611.07 o 
  -2  14  12    10313.77    10950.82    533.75 o 
   0  14  12    11825.48    11935.36    634.06 o 
   2  14  12    23760.98    28342.92   2080.27 o 
   4  14  12    16418.38    15841.03    886.90 o 
   6  14  12    12148.62    11328.63    980.45 o 
   8  14  12    10429.09     8924.08    888.81 o 
  -9  15  12     9750.25     9713.53    882.73 o 
  -7  15  12     7212.63     6563.56    689.54 o 
  -5  15  12    22642.53    24598.19   1284.20 o 
  -3  15  12    28274.96    29962.33   1571.46 o 
  -1  15  12     3766.63     3784.10    242.29 o 
   1  15  12     5603.34     6316.26    300.22 o 
   3  15  12     7914.24     7814.07    520.52 o 
   5  15  12     3086.20     2965.65    302.94 o 
   7  15  12      115.52      424.10    175.14 o 
 -10  16  12      227.74      119.47    150.34 o 
  -8  16  12      925.54      766.46    247.66 o 
  -6  16  12     5816.17     6249.66    632.97 o 
  -4  16  12     2444.39     2270.71    369.53 o 
  -2  16  12      690.20      724.86    166.88 o 
   0  16  12     1408.87     1486.27    194.56 o 
   2  16  12     9333.44    11291.88    839.73 o 
   4  16  12     2699.20     2650.08    365.39 o 
   6  16  12       28.31       -0.15    138.11 o 
  -9  17  12     2993.74     2319.84    554.52 o 
  -7  17  12     5271.93     5781.66    801.96 o 
  -5  17  12     1021.36      959.45    305.26 o 
  -3  17  12      586.32      576.02    161.99 o 
  -1  17  12     5935.32     5980.67    348.89 o 
   1  17  12     2535.36     2542.37    234.31 o 
   3  17  12      273.23      203.33    141.84 o 
   5  17  12       52.90       24.66    156.00 o 
  -8  18  12        2.86       -8.17    202.57 o 
  -6  18  12       33.63       73.58    192.23 o 
  -4  18  12     1495.55     1557.15    246.48 o 
  -2  18  12     6024.08     5601.75    357.72 o 
   0  18  12     7167.03     7981.48    462.69 o 
   2  18  12     4949.37     5437.49    785.16 o 
   4  18  12     6103.51     3547.76   1193.84 o 
  -7  19  12    12654.38    11830.39   1803.60 o 
  -5  19  12    10714.87    10332.89    996.87 o 
  -3  19  12    12614.57    13615.56    692.31 o 
  -1  19  12    12416.49    13121.46    669.03 o 
   1  19  12     7288.52     7593.12    509.27 o 
   3  19  12     2556.97     2722.66    507.29 o 
  -4  20  12     3288.76     3457.29    388.92 o 
  -2  20  12     2675.58     2692.46    387.65 o 
   0  20  12     8339.54     8800.13    565.86 o 
   2  20  12     9461.14    10152.23   1054.63 o 
  -3  21  12      751.66      852.77    335.06 o 
  -1  21  12       98.41      205.97    151.39 o 
 -13   1  13     6609.74     7494.46    946.28 o 
 -11   1  13     5340.82     5362.06    546.44 o 
  -9   1  13     4756.04     5188.56    504.40 o 
  -7   1  13    35843.04    36001.43   3788.79 o 
  -5   1  13    42245.27    39868.86   5409.65 o 
  -3   1  13    21152.00    19011.12   3546.64 o 
  -1   1  13     5192.96     4991.54   1314.44 o 
   1   1  13     4168.93     3600.63    626.41 o 
   3   1  13     9271.18     9515.34    680.96 o 
   5   1  13     3039.78     3157.53    157.62 o 
   7   1  13        5.35       49.12     33.65 o 
   9   1  13      136.83      134.50    192.67 o 
 -14   2  13      432.78      512.01    391.30 o 
 -12   2  13     6915.80     7497.34    929.63 o 
 -10   2  13     3648.69     4356.81    474.55 o 
  -8   2  13     1448.12     1609.20    255.80 o 
  -6   2  13    25309.83    23502.76   2874.61 o 
  -4   2  13     1205.54     1344.81    185.04 o 
  -2   2  13     4125.28     4007.39    835.12 o 
   0   2  13    46008.82    44994.01   7390.19 o 
   2   2  13    37294.24    36020.39   3840.21 o 
   4   2  13    12286.05    13321.46    515.50 o 
   6   2  13    12219.72    10329.66    716.26 o 
   8   2  13    23207.22    23668.00   1108.22 o 
  10   2  13    11166.99    10892.90   1333.86 o 
 -13   3  13    19351.32    22824.46   2291.43 o 
 -11   3  13    12445.79     9915.80   2046.42 o 
  -9   3  13     9226.12     7577.55    959.48 o 
  -7   3  13    67005.43    65278.45   5511.21 o 
  -5   3  13    90623.37    86028.70   9521.72 o 
  -3   3  13    38052.99    36868.55   4989.39 o 
  -1   3  13    10943.18     9503.21   1345.53 o 
   1   3  13    24282.96    24758.49   3277.61 o 
   3   3  13    26279.28    31421.67   2410.13 o 
   5   3  13     1704.77     1694.13    123.11 o 
   7   3  13     1492.75     1664.13    144.31 o 
   9   3  13       27.69     -146.00    198.94 o 
 -14   4  13       24.49      370.28    467.80 o 
 -12   4  13     1399.24     1121.76    287.91 o 
 -10   4  13     1497.74     1969.52    416.40 o 
  -8   4  13     3057.57     2513.83    402.13 o 
  -6   4  13    12111.70    11359.01   1659.01 o 
  -4   4  13       61.16      112.12     78.41 o 
  -2   4  13     1384.75     1534.33    215.30 o 
   0   4  13    18863.59    20008.80   3482.68 o 
   2   4  13     7988.41     8878.45   1041.78 o 
   4   4  13      516.66      360.43     91.70 o 
   6   4  13     1258.85     1347.00    164.63 o 
   8   4  13     5083.15     5201.58    417.78 o 
 -13   5  13       53.67      -78.63    279.69 o 
 -11   5  13     1183.90      836.01    219.18 o 
  -9   5  13     2547.00     3084.03    433.91 o 
  -7   5  13      770.08      592.08     64.20 o 
  -5   5  13       15.71       77.09     97.08 o 
  -3   5  13      386.55      381.54    155.27 o 
  -1   5  13      827.83      865.97    123.21 o 
   1   5  13       82.49      179.81     94.09 o 
   3   5  13      667.45      738.82    128.09 o 
   5   5  13     1947.48     1701.85    214.04 o 
   7   5  13      871.71      983.23    111.16 o 
   9   5  13       30.69       57.99    143.41 o 
 -12   6  13     4604.79     3504.76   1059.48 o 
 -10   6  13      919.34      985.68    506.37 o 
  -8   6  13      474.67      430.26    118.04 o 
  -6   6  13      159.93      405.87     98.51 o 
  -4   6  13     1209.52     1504.78    285.80 o 
  -2   6  13     9034.54     9672.13   1535.50 o 
   0   6  13    20473.64    24206.50   2611.28 o 
   2   6  13    25347.63    29780.52   2622.37 o 
   4   6  13    10996.45    11644.30    685.87 o 
   6   6  13     8244.68     7457.69    417.95 o 
   8   6  13     8310.96     8652.51    630.16 o 
 -13   7  13    20641.11    17000.52   4315.70 o 
 -11   7  13    21117.85    17593.24   2709.59 o 
  -9   7  13    21100.25    23427.75   2325.67 o 
  -7   7  13    33913.68    28112.64   5386.55 o 
  -5   7  13    39111.21    34043.09   5603.10 o 
  -3   7  13    30690.12    29019.91   4762.71 o 
  -1   7  13    16198.11    14858.99   2085.96 o 
   1   7  13    27061.25    29927.12   3116.29 o 
   3   7  13    27087.49    24559.35   2152.35 o 
   5   7  13     4161.61     3761.16    281.91 o 
   7   7  13      436.92      482.66    105.92 o 
   9   7  13       23.93      161.26    154.17 o 
 -12   8  13     5419.22     4386.75   1070.45 o 
 -10   8  13     1687.77     1763.00    385.33 o 
  -8   8  13     5495.53     5562.27    870.65 o 
  -6   8  13     9978.33     7879.17   1184.66 o 
  -4   8  13      335.43      499.67    125.11 o 
  -2   8  13     2284.03     2382.53    289.44 o 
   0   8  13    29611.73    32023.77   3275.90 o 
   2   8  13    42676.80    38624.24   3674.19 o 
   4   8  13     7929.23     8218.15   1296.75 o 
   6   8  13     4269.68     4443.54    330.44 o 
   8   8  13    12844.93    12241.57   1009.08 o 
  10   8  13     9181.40    10384.46   1263.10 o 
 -13   9  13     4531.84     3820.49    659.24 o 
 -11   9  13      578.15      571.58    140.57 o 
  -9   9  13       17.53       44.35    212.70 o 
  -7   9  13     5445.60     4326.15    733.70 o 
  -5   9  13     7967.05     7764.22    828.23 o 
  -3   9  13     1921.18     1835.94    298.65 o 
  -1   9  13      135.76      148.48     81.35 o 
   1   9  13     2226.50     2753.08    250.13 o 
   3   9  13     5750.59     6003.80    410.68 o 
   5   9  13       39.03      -94.49    106.37 o 
   7   9  13     1112.35     1280.82    200.92 o 
   9   9  13        1.26      159.34    225.54 o 
 -12  10  13       14.33      -72.15    115.10 o 
 -10  10  13       58.49      104.73    192.15 o 
  -8  10  13     1609.05     1879.54    339.54 o 
  -6  10  13     2816.46     2281.15    371.28 o 
  -4  10  13     1281.96     1346.66    186.25 o 
  -2  10  13     3438.40     3758.65    528.68 o 
   0  10  13     1782.17     2333.28    264.88 o 
   2  10  13     1797.58     1716.66    330.14 o 
   4  10  13     2822.93     2410.55    355.90 o 
   6  10  13     3602.66     3095.56    518.13 o 
   8  10  13      219.82      340.53    135.98 o 
 -11  11  13    11456.61    10373.74    814.90 o 
  -9  11  13    17214.91    17532.74   1374.56 o 
  -7  11  13    22937.49    26901.57   1586.22 o 
  -5  11  13    28690.48    25337.98   3168.08 o 
  -3  11  13    17946.45    17317.08   1789.80 o 
  -1  11  13    13058.55    14267.38   1337.11 o 
   1  11  13    10289.60    11806.93   1094.00 o 
   3  11  13     6089.94     6870.42    549.66 o 
   5  11  13     5434.36     5003.99    405.98 o 
   7  11  13      550.42      502.11    148.24 o 
   9  11  13       39.83      255.17    358.84 o 
 -10  12  13      881.53      851.69    309.30 o 
  -8  12  13      588.33      729.38    238.19 o 
  -6  12  13     2270.62     2777.15    362.44 o 
  -4  12  13     3455.39     3085.66    470.78 o 
  -2  12  13     7743.36     8125.38    800.06 o 
   0  12  13    21616.62    24232.76   1885.03 o 
   2  12  13    30197.99    37537.93   3115.44 o 
   4  12  13    12870.73    12394.83    733.93 o 
   6  12  13    10342.65     9838.60    896.69 o 
   8  12  13    11799.36    11389.29    876.72 o 
 -11  13  13     5274.33     4962.67    412.15 o 
  -9  13  13     2591.88     3039.06    491.33 o 
  -7  13  13    22150.38    24866.20   1611.38 o 
  -5  13  13    36165.82    38317.82   1846.02 o 
  -3  13  13     5891.11     5521.58    492.68 o 
  -1  13  13      171.32      338.40    102.24 o 
   1  13  13     5753.60     7368.21    462.65 o 
   3  13  13    10907.11    11908.28    991.25 o 
   5  13  13      824.58      918.20    225.05 o 
   7  13  13      112.55       29.22    137.49 o 
 -10  14  13       33.51     -134.99    221.13 o 
  -8  14  13     4441.74     4793.26    753.84 o 
  -6  14  13     3916.19     4242.36    419.76 o 
  -4  14  13      163.23      279.37    116.16 o 
  -2  14  13      300.24      245.87    112.69 o 
   0  14  13     1845.67     2144.53    237.50 o 
   2  14  13     3436.80     4891.85    417.72 o 
   4  14  13        2.14       32.74    142.87 o 
   6  14  13       58.18      -14.61    150.80 o 
  -9  15  13     9208.15     9089.75    884.32 o 
  -7  15  13     3706.36     4227.08    510.42 o 
  -5  15  13     1564.13     1465.33    258.83 o 
  -3  15  13    10869.92    11180.88    835.38 o 
  -1  15  13    15044.90    14713.63    790.73 o 
   1  15  13     2463.16     2686.93    240.48 o 
   3  15  13      559.27      651.50    292.83 o 
   5  15  13     1734.59     1492.46    306.28 o 
   7  15  13     1227.11      628.23    202.42 o 
  -8  16  13      558.10      565.62    244.24 o 
  -6  16  13      138.73      355.77    253.04 o 
  -4  16  13     2426.04     2213.98    417.69 o 
  -2  16  13    12830.66    10559.87   1527.62 o 
   0  16  13    10538.85    11142.11    532.71 o 
   2  16  13     7510.66     7137.42    628.34 o 
   4  16  13    11320.40    10859.85    892.45 o 
   6  16  13     4695.82     4375.54    468.28 o 
  -7  17  13    18101.68    18671.52   1728.81 o 
  -5  17  13    16830.08    17226.46   1145.38 o 
  -3  17  13    15855.48    14977.17    791.86 o 
  -1  17  13     6322.08     7100.82    693.94 o 
   1  17  13     6610.00     7586.83    347.29 o 
   3  17  13     6436.48     5762.22    489.96 o 
   5  17  13     1628.00     1393.77    375.88 o 
  -6  18  13     3233.50     3248.59    483.04 o 
  -4  18  13      241.57      591.04    215.37 o 
  -2  18  13     1630.94     1753.67    223.87 o 
   0  18  13     7525.53     8650.81    457.02 o 
   2  18  13    11194.24     7862.27   2199.66 o 
   4  18  13     2624.45     1998.04    450.68 o 
  -5  19  13      218.40      298.57    215.62 o 
  -3  19  13      827.87      710.76    200.64 o 
  -1  19  13     2817.24     3026.57    279.31 o 
   1  19  13      113.32       69.59    216.08 o 
  -4  20  13     1525.61     2297.27    868.57 o 
  -2  20  13     1756.10     1755.18    301.35 o 
   0  20  13      436.79      269.41    232.99 o 
 -12   0  14     6623.46     6661.98    999.54 o 
 -10   0  14        5.54     -135.05    236.31 o 
  -8   0  14     7999.36     9674.98   1973.52 o 
  -6   0  14     3548.53     4162.35    588.80 o 
  -4   0  14     1265.55     1573.33    815.43 o 
  -2   0  14    25837.70    22368.79  11738.29 o 
   0   0  14    48516.25    41342.74  22281.61 o 
   2   0  14     9953.00     9926.55   1758.84 o 
   4   0  14     1454.93     1727.56    171.12 o 
   6   0  14    23791.05    23821.91   2521.36 o 
   8   0  14    37145.38    35141.86   3754.61 o 
 -13   1  14    10254.31    12063.26   1305.36 o 
 -11   1  14     5543.64     5883.21    628.18 o 
  -9   1  14     7208.31     8846.05   1117.59 o 
  -7   1  14    31514.04    32604.28   3647.20 o 
  -5   1  14    69055.30    66659.88  10321.81 o 
  -3   1  14     9406.24     9367.30   1672.57 o 
  -1   1  14     7430.00     6871.03   1984.88 o 
   1   1  14    24928.14    25407.30   4395.74 o 
   3   1  14    15273.41    15296.47   1510.65 o 
   5   1  14      528.00      475.71     60.02 o 
   7   1  14        1.44      -95.12    207.24 o 
   9   1  14      265.84       44.16    199.37 o 
 -12   2  14     1217.14     1346.71    397.79 o 
 -10   2  14       47.59       56.68     89.13 o 
  -8   2  14     1872.71     1898.50    268.75 o 
  -6   2  14      250.32      169.56    132.97 o 
  -4   2  14        6.88       26.00    111.09 o 
  -2   2  14      954.32     1163.31    250.47 o 
   0   2  14     4197.80     3908.47    842.88 o 
   2   2  14     2305.54     2190.56    266.61 o 
   4   2  14      390.55      591.79    158.70 o 
   6   2  14     1432.17     1650.51    127.82 o 
   8   2  14     5795.05     6099.14   1330.70 o 
 -13   3  14     2664.18     2196.10    864.80 o 
 -11   3  14      949.24      489.53    353.45 o 
  -9   3  14     6080.62     4956.16    824.33 o 
  -7   3  14     7684.63     6736.11    795.79 o 
  -5   3  14     9194.09     9173.19    996.19 o 
  -3   3  14    13389.83    10734.75   1251.86 o 
  -1   3  14    10314.21     9716.10   1482.90 o 
   1   3  14     1271.82     1503.72    188.13 o 
   3   3  14     2103.30     2591.75    214.59 o 
   5   3  14      401.47      359.88     88.53 o 
   7   3  14      145.54      205.03    124.40 o 
   9   3  14      289.67      224.37    281.06 o 
 -12   4  14     2961.13     1844.35    638.98 o 
 -10   4  14      170.50      279.58    283.23 o 
  -8   4  14     1796.97     1593.47    161.98 o 
  -6   4  14       14.59      582.61    282.88 o 
  -4   4  14       84.16       43.83     93.79 o 
  -2   4  14    14678.53    13753.86   1943.25 o 
   0   4  14    47544.07    50426.16   9919.42 o 
   2   4  14     8369.67     9739.15   1447.02 o 
   4   4  14     5126.22     5652.03    436.40 o 
   6   4  14    11292.03    11279.45    438.65 o 
   8   4  14    11850.98    11565.96   1301.80 o 
 -13   5  14    17621.24    19651.87   2077.29 o 
 -11   5  14     9553.62    11051.51   1474.11 o 
  -9   5  14    19308.58    13136.18   4513.18 o 
  -7   5  14    53022.93    42426.37   8912.00 o 
  -5   5  14    58028.68    50028.24  10740.91 o 
  -3   5  14    19024.55    19452.04   3202.57 o 
  -1   5  14    16866.19    18553.53   2483.90 o 
   1   5  14    35799.76    39366.46   7680.76 o 
   3   5  14    29106.46    32005.75   1984.64 o 
   5   5  14      531.81      483.61    154.18 o 
   7   5  14       66.38      272.66     84.31 o 
   9   5  14      303.22      434.18    618.49 o 
 -12   6  14     3857.45     2656.18    712.77 o 
 -10   6  14      149.17      251.13    276.53 o 
  -8   6  14     4061.66     2851.78    864.45 o 
  -6   6  14      356.49      339.13    104.14 o 
  -4   6  14      289.71      426.24    147.33 o 
  -2   6  14    18040.31    18941.50   3205.93 o 
   0   6  14    37404.90    39281.31   6111.95 o 
   2   6  14     6443.63     8851.92   1032.98 o 
   4   6  14      446.21      541.76    179.40 o 
   6   6  14     4091.28     4104.04    274.11 o 
   8   6  14    10611.96    11631.26   1078.39 o 
 -13   7  14      658.66      489.15    222.30 o 
 -11   7  14        4.30      -37.83    262.83 o 
  -9   7  14      211.38      211.17    350.49 o 
  -7   7  14      436.00      524.25    120.48 o 
  -5   7  14      542.85      663.46    206.77 o 
  -3   7  14     3459.38     3670.61    731.15 o 
  -1   7  14       12.60      -24.50    101.45 o 
   1   7  14     5469.33     6503.33    664.25 o 
   3   7  14     1025.93     1088.61    234.45 o 
   5   7  14      684.38      756.37    157.63 o 
   7   7  14      177.61      190.86    187.42 o 
   9   7  14        7.68      143.13    142.37 o 
 -12   8  14      279.54      328.39    174.30 o 
 -10   8  14      902.80     1091.68    331.18 o 
  -8   8  14      321.17      146.97     70.05 o 
  -6   8  14     2970.27     2001.47    546.65 o 
  -4   8  14      116.52       93.00    109.88 o 
  -2   8  14       45.67       55.52     76.43 o 
   0   8  14     3910.94     4190.95    411.76 o 
   2   8  14     2855.07     2997.41    288.11 o 
   4   8  14     5732.58     6030.62    469.33 o 
   6   8  14     7116.24     6506.85    446.31 o 
   8   8  14     2715.00     2492.98    386.52 o 
 -11   9  14     9803.25    10538.37    964.68 o 
  -9   9  14    18042.58    17451.93   2914.94 o 
  -7   9  14    40706.14    29482.95   6869.34 o 
  -5   9  14    51011.38    43605.76   7061.57 o 
  -3   9  14    33187.55    30461.38   4742.33 o 
  -1   9  14    17790.07    19828.73   2231.59 o 
   1   9  14    14068.66    16558.58   1525.33 o 
   3   9  14    11171.72    11828.24    768.17 o 
   5   9  14     1108.55      815.24    164.58 o 
   7   9  14      113.19      -69.96    118.06 o 
   9   9  14      356.82      225.48    245.83 o 
 -12  10  14     1995.03     1651.58    277.92 o 
 -10  10  14      163.08      328.55    248.81 o 
  -8  10  14     2551.01     2658.03    380.81 o 
  -6  10  14      273.83      311.41    171.95 o 
  -4  10  14       74.13      111.88    113.97 o 
  -2  10  14    12206.17    12205.19   1559.66 o 
   0  10  14    33597.95    37328.79   3716.85 o 
   2  10  14     5437.08     6259.75    692.12 o 
   4  10  14     3593.35     3604.69    413.78 o 
   6  10  14    12687.92    11621.54    624.89 o 
   8  10  14    13230.84    12536.63    797.42 o 
 -11  11  14      564.41      332.44    209.00 o 
  -9  11  14     1958.08     1790.76    346.90 o 
  -7  11  14    15543.41    18265.71   1469.46 o 
  -5  11  14    31420.53    27501.94   3869.21 o 
  -3  11  14     1903.86     1690.25    169.59 o 
  -1  11  14      998.71     1265.65    141.95 o 
   1  11  14     7789.60     9074.90    518.78 o 
   3  11  14     4462.36     4596.68    535.20 o 
   5  11  14      205.24       66.06    188.50 o 
   7  11  14       44.84      396.09    183.61 o 
 -10  12  14     1353.35     1685.95    414.53 o 
  -8  12  14     2970.46     3659.62    563.95 o 
  -6  12  14      105.40       70.59    143.69 o 
  -4  12  14      436.88      554.36    169.04 o 
  -2  12  14      265.48      269.87    103.80 o 
   0  12  14     5394.91     6481.46    495.56 o 
   2  12  14      248.77      327.38    214.59 o 
   4  12  14     4287.90     4403.38    443.81 o 
   6  12  14      328.00      211.96    144.47 o 
  -9  13  14     7867.78     8813.27    905.45 o 
  -7  13  14     9945.51    10274.50    848.68 o 
  -5  13  14     9747.80     9211.30    707.56 o 
  -3  13  14    16692.74    15610.95   1685.37 o 
  -1  13  14     8162.03     8370.14    823.13 o 
   1  13  14     2360.52     3170.03    266.28 o 
   3  13  14     3908.22     4075.63    419.19 o 
   5  13  14     2610.82     2304.30    348.04 o 
   7  13  14      538.36      348.18    209.89 o 
 -10  14  14      392.70      415.72    265.83 o 
  -8  14  14      412.57      372.86    273.22 o 
  -6  14  14      415.42      560.04    225.25 o 
  -4  14  14      560.48      639.28    136.75 o 
  -2  14  14     3845.81     3762.06    257.02 o 
   0  14  14    11502.65    13262.62    667.86 o 
   2  14  14     7809.17     8383.49    910.84 o 
   4  14  14    10429.67    10276.67    766.07 o 
   6  14  14    10441.19     9317.97    676.64 o 
  -9  15  14     7602.00     7840.17    789.51 o 
  -7  15  14    18082.55    18868.47   1411.43 o 
  -5  15  14    23204.26    24840.48   1647.96 o 
  -3  15  14    10401.57    11024.06    698.67 o 
  -1  15  14     6889.60     7525.17    422.01 o 
   1  15  14     3651.66     3580.64    563.71 o 
   3  15  14     5730.93     5581.00    629.56 o 
   5  15  14      534.63      769.45    262.57 o 
  -8  16  14     3247.47     3363.00    621.69 o 
  -6  16  14      219.70      420.96    208.36 o 
  -4  16  14       60.19      102.88    158.58 o 
  -2  16  14     2245.03     2344.77    273.23 o 
   0  16  14     8743.47    10331.79    569.68 o 
   2  16  14      234.47      316.75    218.77 o 
   4  16  14      170.43      206.65    237.89 o 
  -7  17  14        5.55     -114.47    244.07 o 
  -5  17  14     1897.64     1793.59    329.50 o 
  -3  17  14     5292.15     5642.06    415.38 o 
  -1  17  14     1850.79     1993.18    238.17 o 
   1  17  14      169.85        6.79    164.95 o 
   3  17  14        5.76      -59.82    223.39 o 
  -6  18  14       70.88      342.29    236.00 o 
  -4  18  14     3018.04     3114.39    419.36 o 
  -2  18  14      355.09      603.39    274.22 o 
   0  18  14      652.04      257.76    331.08 o 
   2  18  14     6671.20     3921.90   1406.39 o 
  -3  19  14    11563.99     9821.16    712.83 o 
  -1  19  14     8660.47     9310.30    575.83 o 
 -13   1  15     2332.81     2035.25    597.67 o 
 -11   1  15     1974.22     2062.61    506.13 o 
  -9   1  15    15575.98    17612.04   1378.90 o 
  -7   1  15    30766.33    31918.31   3836.25 o 
  -5   1  15     7539.34     7194.49   1180.38 o 
  -3   1  15     5446.08     4755.79   1317.86 o 
  -1   1  15    13029.66    10779.74   3519.32 o 
   1   1  15    19477.23    17709.49   4102.92 o 
   3   1  15     3305.18     3553.56    326.56 o 
   5   1  15      306.03      198.59     51.55 o 
   7   1  15      659.76      709.70    320.35 o 
 -12   2  15     2769.16     3483.51    619.28 o 
 -10   2  15      552.84      659.12    268.16 o 
  -8   2  15       17.01      256.66    103.56 o 
  -6   2  15     2339.22     2377.13    282.92 o 
  -4   2  15       51.47      272.79    171.63 o 
  -2   2  15    32726.87    31371.58   5610.17 o 
   0   2  15    24576.37    22445.01   4835.44 o 
   2   2  15     5640.99     7060.55    973.07 o 
   4   2  15    10925.93    12043.58    725.73 o 
   6   2  15    22080.73    23569.83   1090.73 o 
   8   2  15     5631.97     5773.68    735.30 o 
 -13   3  15     4704.17     5230.52   1139.31 o 
 -11   3  15     5092.27     6548.20   1062.94 o 
  -9   3  15    33296.18    30642.42   4404.13 o 
  -7   3  15    61399.37    56421.07   6528.45 o 
  -5   3  15    23650.02    21604.08   3074.15 o 
  -3   3  15    11010.14    10066.69   1538.40 o 
  -1   3  15    23707.49    22348.53   4116.28 o 
   1   3  15    41486.55    41975.95   6585.84 o 
   3   3  15     8551.51     9618.93    873.01 o 
   5   3  15      158.06      104.18    114.85 o 
   7   3  15     1382.22     1530.25    382.86 o 
 -12   4  15      192.07      312.46    394.52 o 
 -10   4  15     1222.22     1540.24    460.04 o 
  -8   4  15        5.73      261.00     71.13 o 
  -6   4  15     1439.89     1076.41    321.88 o 
  -4   4  15      199.49      150.57     94.37 o 
  -2   4  15     9334.72     7596.04   1708.48 o 
   0   4  15     8752.99     9577.81   1828.81 o 
   2   4  15      745.75     1160.66    207.22 o 
   4   4  15     2507.54     2590.75    185.70 o 
   6   4  15     5170.98     5307.07    226.47 o 
   8   4  15      834.84      850.02    334.32 o 
 -13   5  15     1075.05     1768.88    762.14 o 
 -11   5  15     1539.59     2215.75    653.47 o 
  -9   5  15       12.60      -27.54     74.96 o 
  -7   5  15        9.64       55.72    128.40 o 
  -5   5  15      563.23      419.27    138.00 o 
  -3   5  15     2302.86     2448.60    452.99 o 
  -1   5  15      997.10     1100.96    266.91 o 
   1   5  15      494.22      702.84    159.88 o 
   3   5  15      282.61      583.64    167.64 o 
   5   5  15      731.08      799.47    184.85 o 
   7   5  15        3.84       15.21     68.43 o 
   9   5  15       76.54       23.04    512.13 o 
 -12   6  15     2956.67     2398.79    591.25 o 
 -10   6  15      639.30      674.91    404.45 o 
  -8   6  15       13.60      101.01    125.33 o 
  -6   6  15      411.02      374.49     85.83 o 
  -4   6  15      963.67      912.42    211.83 o 
  -2   6  15     8934.16     9151.00   1476.09 o 
   0   6  15     3184.63     3556.81    622.80 o 
   2   6  15     4985.54     5813.25    506.08 o 
   4   6  15     7632.90     8964.92   1044.84 o 
   6   6  15     8177.81     8060.67    444.62 o 
   8   6  15     4943.41     2359.20   1163.64 o 
 -11   7  15     9447.20    11228.93   1885.56 o 
  -9   7  15    30527.60    31113.82   6073.76 o 
  -7   7  15    47474.41    36680.70   8211.92 o 
  -5   7  15    15071.57    11014.15   2628.52 o 
  -3   7  15     6370.96     5409.30   1330.08 o 
  -1   7  15    31844.60    29006.11   5348.56 o 
   1   7  15    39951.39    53676.45   4880.54 o 
   3   7  15     7510.45     9114.50   1465.04 o 
   5   7  15      983.79      843.75    176.39 o 
   7   7  15     1131.30      949.21    138.76 o 
 -12   8  15     1729.20     1140.41    436.84 o 
 -10   8  15      397.56      425.51    294.53 o 
  -8   8  15      486.54      390.24    234.06 o 
  -6   8  15     2106.62     1790.71    268.68 o 
  -4   8  15      133.80      472.99    148.09 o 
  -2   8  15    20527.48    20365.89   3223.32 o 
   0   8  15    14715.58    16095.28   2106.95 o 
   2   8  15     3587.22     4432.25    933.91 o 
   4   8  15     6411.59     7721.56    746.60 o 
   6   8  15    13404.57    13947.57    781.70 o 
   8   8  15     5145.55     5668.92    907.34 o 
 -11   9  15       55.74       -1.79    289.15 o 
  -9   9  15     5978.21     6923.35   1168.49 o 
  -7   9  15    13963.08    10237.51   2541.33 o 
  -5   9  15       54.36       -6.40     81.06 o 
  -3   9  15     2511.17     2193.21    444.18 o 
  -1   9  15     2435.76     2900.98    266.12 o 
   1   9  15     8275.30    11306.56    673.62 o 
   3   9  15      124.52      110.82    129.05 o 
   5   9  15      147.95      200.34    127.06 o 
   7   9  15      199.22      208.73    167.82 o 
 -10  10  15     2521.21     3361.45    497.93 o 
  -8  10  15      949.87     1392.66    303.46 o 
  -6  10  15       16.55       44.94     77.02 o 
  -4  10  15      985.81      830.32    129.53 o 
  -2  10  15        5.33     -109.53    109.53 o 
   0  10  15      154.36      186.66     85.19 o 
   2  10  15      795.35     1154.00    223.67 o 
   4  10  15      692.17      860.97    212.29 o 
   6  10  15      344.61       19.96    155.08 o 
 -11  11  15     5134.62     6101.69    812.43 o 
  -9  11  15    10125.52    11070.27   1151.83 o 
  -7  11  15    18846.43    13737.33   3355.79 o 
  -5  11  15    25615.44    21540.21   3784.84 o 
  -3  11  15    15607.88    14676.38   1880.22 o 
  -1  11  15    13349.21    12795.50   1781.84 o 
   1  11  15    12204.89    15436.39   1285.27 o 
   3  11  15     4472.35     5373.87    446.87 o 
   5  11  15     1619.84     1305.52    231.22 o 
   7  11  15      490.33      612.67    295.73 o 
 -10  12  15      133.21      648.97    328.06 o 
  -8  12  15       55.91       31.80    198.36 o 
  -6  12  15      150.10      167.01     86.35 o 
  -4  12  15     1399.46     1579.02    166.18 o 
  -2  12  15    11767.55    11763.36   1519.19 o 
   0  12  15     7172.27     8488.33    928.32 o 
   2  12  15     6074.15     7278.59    959.42 o 
   4  12  15     4811.38     4897.48    581.00 o 
   6  12  15    11703.74    11374.17    749.06 o 
  -9  13  15     7569.93     7851.70    796.87 o 
  -7  13  15    17415.86    19913.41   1516.60 o 
  -5  13  15     9507.48     9136.05    839.72 o 
  -3  13  15     3000.74     2974.63    331.68 o 
  -1  13  15     6640.69     7908.35    446.91 o 
   1  13  15    15376.77    15452.56   1362.76 o 
   3  13  15      167.68      130.32    159.39 o 
   5  13  15        5.28       14.28    153.76 o 
  -8  14  15      941.75      975.49    367.70 o 
  -6  14  15       74.36      100.35    200.97 o 
  -4  14  15      226.59      228.96    152.61 o 
  -2  14  15     3280.76     3331.85    512.51 o 
   0  14  15      149.83      107.43    105.21 o 
   2  14  15      110.91      197.87    181.63 o 
   4  14  15       36.26       72.45    168.38 o 
  -7  15  15     1802.95     2124.90    385.26 o 
  -5  15  15     6954.52     7345.85    609.34 o 
  -3  15  15    12608.92    11593.62   1007.52 o 
  -1  15  15     3598.75     3211.10    336.21 o 
   1  15  15      481.77      265.37    349.22 o 
   3  15  15     3596.97     3739.77    526.43 o 
  -6  16  15      215.78      156.17    206.89 o 
  -4  16  15      812.18      724.49    197.17 o 
  -2  16  15     2765.02     3143.30    312.50 o 
   0  16  15     3930.31     3778.21    487.16 o 
   2  16  15     5285.68     6142.39    618.03 o 
  -5  17  15     7491.69     7204.37    732.48 o 
  -3  17  15     9176.94     9414.96    699.70 o 
  -1  17  15    14266.29    15587.82    809.14 o 
   1  17  15    12980.75    13043.47   1381.33 o 
  -4  18  15      570.07      982.11    306.66 o 
  -2  18  15     4846.63     5583.81    502.65 o 
   0  18  15     4539.07     2729.18    895.99 o 
 -12   0  16      776.75      462.39    449.00 o 
 -10   0  16       16.69      369.01    513.27 o 
  -8   0  16     1596.60     1680.11    381.84 o 
  -6   0  16      325.69      778.38    273.94 o 
  -4   0  16     6288.72     7138.70   2513.16 o 
  -2   0  16    12311.40    10392.29   5714.84 o 
   0   0  16      246.83      122.73    182.53 o 
   2   0  16     1425.38     1309.20    494.93 o 
   4   0  16    22021.24    21059.38   3461.62 o 
   6   0  16    21146.08    24303.81   3125.87 o 
   8   0  16    12030.16    12727.59   1872.28 o 
 -11   1  16     7465.66     8142.21    885.26 o 
  -9   1  16    24006.36    26936.89   3223.63 o 
  -7   1  16    18132.25    17433.00   2750.96 o 
  -5   1  16     9511.08     8957.30   1651.53 o 
  -3   1  16    20672.48    18584.32   5311.42 o 
  -1   1  16    25684.18    23937.27   6499.87 o 
   1   1  16     7185.61     7630.76   1514.66 o 
   3   1  16      247.48      236.55     76.22 o 
   5   1  16      844.02      874.99     81.22 o 
   7   1  16     4103.11     4597.29    730.32 o 
 -12   2  16       52.33      495.23    466.43 o 
 -10   2  16        2.80      153.19    300.34 o 
  -8   2  16        9.86      -88.05     94.55 o 
  -6   2  16       71.00      139.20     97.96 o 
  -4   2  16      325.25      376.06    128.80 o 
  -2   2  16     2379.90     2560.81    645.55 o 
   0   2  16      184.95      192.66     92.56 o 
   2   2  16       17.94       57.88     59.98 o 
   4   2  16     1306.21     1511.01    132.48 o 
   6   2  16     2104.91     2847.00    572.67 o 
   8   2  16     1542.16     1697.48    440.11 o 
 -11   3  16     1817.09     2380.08    618.10 o 
  -9   3  16     4536.44     3762.35    820.81 o 
  -7   3  16     8585.72     7816.79    860.87 o 
  -5   3  16     3619.16     3612.14    399.49 o 
  -3   3  16     3126.35     3151.44    493.01 o 
  -1   3  16     7197.62     7158.46   1588.37 o 
   1   3  16     3754.55     5543.90    879.64 o 
   3   3  16     1974.81     2348.69    177.56 o 
   5   3  16      375.41      205.89    114.88 o 
   7   3  16      454.09      227.59    266.70 o 
 -12   4  16     2365.29     2845.51    729.50 o 
 -10   4  16       10.67      191.79    326.46 o 
  -8   4  16     1966.76     1854.71    341.61 o 
  -6   4  16      740.99      806.53    146.45 o 
  -4   4  16     3380.43     3656.62    639.45 o 
  -2   4  16     9941.08    10812.57   2053.53 o 
   0   4  16     3745.56     5303.58    820.25 o 
   2   4  16     2090.08     3132.78    364.15 o 
   4   4  16    13913.25    15395.24   1811.13 o 
   6   4  16    11539.64    11518.43    563.09 o 
   8   4  16     2746.43     2356.35    705.67 o 
 -11   5  16    13566.95    15166.79   2412.39 o 
  -9   5  16    40090.59    38168.29  10173.79 o 
  -7   5  16    28733.54    25454.79   5234.75 o 
  -5   5  16     5698.83     5784.06   1212.99 o 
  -3   5  16    23070.83    24381.17   4037.95 o 
  -1   5  16    50209.90    57651.63  11391.00 o 
   1   5  16    19684.46    26494.45   3708.40 o 
   3   5  16     1974.15     2518.44    294.72 o 
   5   5  16     1278.02     1306.64    231.78 o 
   7   5  16     3340.29     3269.20    603.82 o 
 -12   6  16      164.25       64.88    202.58 o 
 -10   6  16      428.66      104.02    307.73 o 
  -8   6  16      795.86      687.27    405.22 o 
  -6   6  16      614.90      612.90    124.58 o 
  -4   6  16     2302.37     2518.16    333.97 o 
  -2   6  16     9961.49     9999.79   1910.87 o 
   0   6  16     1398.10     1783.42    245.63 o 
   2   6  16      586.60      671.81    171.58 o 
   4   6  16     8879.91    10582.52   1132.53 o 
   6   6  16    10098.16    11006.56    581.19 o 
   8   6  16     1481.82      359.83    703.71 o 
 -11   7  16       71.58       -3.90    247.85 o 
  -9   7  16     1541.31     1844.96    460.10 o 
  -7   7  16     1005.26      715.17    134.83 o 
  -5   7  16     2482.03     2098.78    413.31 o 
  -3   7  16      154.63       75.58    110.19 o 
  -1   7  16     3448.21     3378.58    806.09 o 
   1   7  16        5.38      -39.21    127.26 o 
   3   7  16     2839.27     3182.18    602.93 o 
   5   7  16       15.59       -1.56    119.58 o 
   7   7  16      647.67      632.98    156.47 o 
 -10   8  16      636.68      832.31    333.11 o 
  -8   8  16      442.31      402.33    249.52 o 
  -6   8  16      132.39       -4.82    108.37 o 
  -4   8  16      846.82      803.13    179.59 o 
  -2   8  16     1291.57     1375.22    169.83 o 
   0   8  16     1472.32     1671.12    179.70 o 
   2   8  16     2786.49     3171.76    315.02 o 
   4   8  16     1388.19     1717.97    274.58 o 
   6   8  16      923.80     1029.75    268.14 o 
 -11   9  16     8553.22     8429.02   1154.47 o 
  -9   9  16    20302.14    21452.38   2986.32 o 
  -7   9  16    17050.21    12956.28   3463.46 o 
  -5   9  16    18329.67    16329.93   3139.49 o 
  -3   9  16    26744.46    25328.22   4177.39 o 
  -1   9  16    24749.65    30864.52   2950.66 o 
   1   9  16    17967.32    26119.94   2611.30 o 
   3   9  16     4909.41     4618.11   1147.87 o 
   5   9  16     1316.48     1546.87    269.76 o 
   7   9  16     1224.61     1052.36    183.64 o 
 -10  10  16      330.72      268.28    321.61 o 
  -8  10  16     1142.29     1188.75    338.43 o 
  -6  10  16      443.33      217.16    173.94 o 
  -4  10  16     6466.75     5702.08   1000.33 o 
  -2  10  16     8731.22     9104.69   1273.11 o 
   0  10  16     2633.71     3033.90    196.42 o 
   2  10  16     2884.47     2778.75    445.87 o 
   4  10  16     7534.48     8704.44    762.75 o 
   6  10  16     8516.63     8920.45    678.23 o 
  -9  11  16    10612.28    13114.75   1352.72 o 
  -7  11  16     5883.26     6214.43    757.26 o 
  -5  11  16     1927.44     1622.56    263.22 o 
  -3  11  16     7999.33     8478.99   1009.66 o 
  -1  11  16    13419.70    16033.53   1209.37 o 
   1  11  16     2555.07     2698.06    367.40 o 
   3  11  16       61.12      206.85    165.98 o 
   5  11  16       12.73      -54.82    154.60 o 
  -8  12  16       39.45      277.55    340.69 o 
  -6  12  16      119.92      290.02    132.24 o 
  -4  12  16     1168.43     1094.00    150.85 o 
  -2  12  16     1270.17     1094.45    176.64 o 
   0  12  16       74.30       67.22     94.26 o 
   2  12  16     1298.47     1536.76    323.38 o 
   4  12  16       21.39      166.51    172.74 o 
  -9  13  16     2541.36     2942.80    552.54 o 
  -7  13  16     7087.43     7749.57    854.75 o 
  -5  13  16    11404.92    10907.75   1294.78 o 
  -3  13  16     6351.13     6210.77    779.85 o 
  -1  13  16     4292.76     5023.02    474.99 o 
   1  13  16     5830.29     6187.39    711.08 o 
   3  13  16     5713.90     6355.49    974.88 o 
   5  13  16     2106.91     1521.31    297.82 o 
  -8  14  16      603.25      379.01    274.82 o 
  -6  14  16        6.95       46.34    182.97 o 
  -4  14  16     1365.03     1419.22    229.28 o 
  -2  14  16     3804.53     3454.22    328.27 o 
   0  14  16     4040.44     4084.65    509.62 o 
   2  14  16     2922.10     3337.49    516.17 o 
   4  14  16     5417.11     6040.21    775.60 o 
  -7  15  16    11267.20    12235.94   1155.42 o 
  -5  15  16     3684.10     1231.19    810.37 o 
  -3  15  16     5330.86     6048.10    513.80 o 
  -1  15  16    13975.69    14402.64   1689.52 o 
   1  15  16     5975.98     6818.08    675.28 o 
   3  15  16     1898.31     1544.54    375.28 o 
  -6  16  16       52.61      249.86    460.74 o 
  -4  16  16     1546.21     1837.56    405.98 o 
  -2  16  16     3757.51     4070.99    364.18 o 
   0  16  16     1129.82      830.59    299.11 o 
   2  16  16        5.81      386.31    767.30 o 
  -3  17  16     2509.52     2363.43    401.76 o 
  -1  17  16        6.63      -49.19    235.89 o 
 -11   1  17     3872.56     4445.75    735.93 o 
  -9   1  17     8245.89     7159.40   1062.82 o 
  -7   1  17     5219.24     5178.10    852.47 o 
  -5   1  17    10723.83    10133.89   2132.60 o 
  -3   1  17    13277.73    11483.00   4171.54 o 
  -1   1  17    13636.75    12397.90   3435.85 o 
   1   1  17     3887.57     3698.37    875.63 o 
   3   1  17      720.87      696.32    114.25 o 
   5   1  17     1724.82     2210.20    852.67 o 
   7   1  17     1432.52     1320.10    456.49 o 
 -12   2  17       34.45     -668.07    898.44 o 
 -10   2  17     2427.99     1756.31    835.21 o 
  -8   2  17     7949.00     7870.50    886.20 o 
  -6   2  17     1016.30      912.64    264.43 o 
  -4   2  17    17193.94    15381.39   3424.51 o 
  -2   2  17     4181.79     3714.05    922.60 o 
   0   2  17       15.83      159.96     92.90 o 
   2   2  17     3516.16     4713.10    760.26 o 
   4   2  17    13237.35    14184.76   1249.91 o 
   6   2  17     8191.24     9157.27   1366.79 o 
 -11   3  17    12008.28    16892.43   2209.28 o 
  -9   3  17    19518.71    16405.20   3351.17 o 
  -7   3  17    10381.78     8774.27   1258.06 o 
  -5   3  17    17607.60    15602.99   2525.20 o 
  -3   3  17    28691.66    25197.70   5755.20 o 
  -1   3  17    33129.39    33495.35   6634.84 o 
   1   3  17     8303.43    10999.07   1942.24 o 
   3   3  17     2062.94     2414.86    330.48 o 
   5   3  17     4175.37     4892.20    786.27 o 
   7   3  17     2334.91     2507.74    553.19 o 
 -10   4  17      123.49       15.72    269.10 o 
  -8   4  17     3451.32     2953.47    697.51 o 
  -6   4  17        0.45      -20.93    154.23 o 
  -4   4  17    10680.73    10014.98   1855.64 o 
  -2   4  17      740.50      766.70    137.33 o 
   0   4  17       64.85      304.68    141.96 o 
   2   4  17     1087.40     1458.41    159.28 o 
   4   4  17     3210.94     3778.24    513.95 o 
   6   4  17     1735.47     1962.05    513.64 o 
 -11   5  17       12.49      -18.66    281.58 o 
  -9   5  17      431.76      109.91    252.20 o 
  -7   5  17     1557.81     1373.42    302.17 o 
  -5   5  17     1244.53      939.52    213.12 o 
  -3   5  17       11.72      163.38    128.86 o 
  -1   5  17      274.88      411.05    139.65 o 
   1   5  17      299.54      485.11    117.97 o 
   3   5  17      823.90     1033.27    242.30 o 
   5   5  17      257.06      419.62    139.72 o 
   7   5  17      178.74      182.53    386.32 o 
 -10   6  17     3735.34     3899.06    934.37 o 
  -8   6  17     1867.84      991.90    732.82 o 
  -6   6  17       22.64      -42.09     75.40 o 
  -4   6  17      155.12      367.35    139.90 o 
  -2   6  17     1082.45     1085.70    259.16 o 
   0   6  17     1088.38     1805.43    273.02 o 
   2   6  17     2596.09     3482.40    809.53 o 
   4   6  17     8396.86     9358.09   1058.41 o 
   6   6  17     3994.90     4887.47    804.61 o 
 -11   7  17    13902.08    15313.91   3612.98 o 
  -9   7  17    25088.11    23717.33   7109.03 o 
  -7   7  17    15820.52    11045.05   3572.42 o 
  -5   7  17     9337.45     8476.35   1888.47 o 
  -3   7  17    13029.67    12167.35   2456.03 o 
  -1   7  17    21488.00    25721.76   2757.61 o 
   1   7  17    10222.26    12376.77   1546.86 o 
   3   7  17     5135.81     5819.12    831.34 o 
   5   7  17     4765.98     5403.03    911.44 o 
 -10   8  17     1713.92     1734.48    484.11 o 
  -8   8  17     4868.51     5009.50   1557.82 o 
  -6   8  17        5.41      150.12     86.28 o 
  -4   8  17     9142.00     7853.28   1703.33 o 
  -2   8  17     3442.06     3338.68    627.51 o 
   0   8  17        9.54      -53.66     81.90 o 
   2   8  17     1497.53     1569.81    249.70 o 
   4   8  17    13170.33    15401.01   1598.34 o 
   6   8  17     5881.82     6963.47    511.24 o 
  -9   9  17     3518.01     3470.88   1076.17 o 
  -7   9  17      110.86      -19.03    159.22 o 
  -5   9  17       96.10      -36.34    145.57 o 
  -3   9  17     1776.83     1910.60    413.09 o 
  -1   9  17     5530.71     7400.67    730.84 o 
   1   9  17      158.22       11.38    232.00 o 
   3   9  17       64.81      221.38    178.88 o 
   5   9  17      673.81      880.68    244.34 o 
  -8  10  17        4.51       -3.86    231.91 o 
  -6  10  17      293.68      178.77    109.76 o 
  -4  10  17     2400.49     2363.98    533.43 o 
  -2  10  17       16.66      -77.36    141.76 o 
   0  10  17     1326.61     1446.31    301.67 o 
   2  10  17     1127.51     1168.39    271.97 o 
   4  10  17      313.47      358.50    244.68 o 
  -9  11  17     9065.43    10080.24   1203.88 o 
  -7  11  17    11415.35    14621.36   1522.85 o 
  -5  11  17    11185.99     9821.37   2398.02 o 
  -3  11  17    11931.91    11543.98   2194.08 o 
  -1  11  17     7494.36     8794.00    712.85 o 
   1  11  17     6464.99     7396.20    833.62 o 
   3  11  17     5025.57     4986.23   1408.57 o 
   5  11  17     1506.90     1767.83    333.12 o 
  -8  12  17     1854.64     2098.27    442.96 o 
  -6  12  17      129.46      191.53    135.78 o 
  -4  12  17     1350.88     1099.76    192.44 o 
  -2  12  17     3052.94     2854.52    328.96 o 
   0  12  17     1261.64     1470.17    474.78 o 
   2  12  17     2863.89     3588.17    694.03 o 
   4  12  17     9597.36    11181.75   1155.85 o 
  -7  13  17     2988.31     3883.63    527.62 o 
  -5  13  17     5694.70     4629.70    745.59 o 
  -3  13  17    13154.56    12844.05   1802.36 o 
  -1  13  17     6796.88     6388.98    835.12 o 
   1  13  17      200.65      512.95    323.49 o 
   3  13  17      423.86      457.59    232.56 o 
  -6  14  17      456.01      693.08    244.37 o 
  -4  14  17     3420.29     3196.50    331.89 o 
  -2  14  17      666.32      746.99    168.84 o 
   0  14  17      447.72      352.14    283.92 o 
   2  14  17       40.02     -147.43    279.78 o 
  -5  15  17     5237.39     3600.28   1152.70 o 
  -3  15  17      939.70      704.66    216.82 o 
  -1  15  17     1741.33     1431.34    653.24 o 
   1  15  17     5019.02     5921.22    758.06 o 
 -10   0  18     5166.84     4931.39   1526.45 o 
  -8   0  18     4194.41     4487.90    625.32 o 
  -6   0  18     1982.72     1910.74    598.33 o 
  -4   0  18      515.82      446.41    205.58 o 
  -2   0  18      497.21      581.88    328.75 o 
   0   0  18      192.44      313.85    105.34 o 
   2   0  18     9202.63     9073.23   3020.10 o 
   4   0  18     9262.83    10740.05   1899.79 o 
   6   0  18      959.75     1192.82    675.28 o 
 -11   1  18    10810.80     8859.17   2253.81 o 
  -9   1  18     8438.76     7697.01   1044.49 o 
  -7   1  18     1525.53     1407.99    359.99 o 
  -5   1  18     7402.53     6770.30   1938.39 o 
  -3   1  18    37572.34    31675.26   9423.00 o 
  -1   1  18     9617.13     7813.53   2422.24 o 
   1   1  18     1346.67     1512.12    325.15 o 
   3   1  18     2832.94     4041.30    712.65 o 
   5   1  18     5044.36     6084.61    958.93 o 
 -10   2  18      884.31     1054.24    395.85 o 
  -8   2  18      390.40      375.19    120.28 o 
  -6   2  18      633.77      753.15    168.22 o 
  -4   2  18      278.38      190.12    113.90 o 
  -2   2  18       96.69        7.23     80.97 o 
   0   2  18       41.29       61.16     78.86 o 
   2   2  18      422.64      514.33    131.07 o 
   4   2  18     1158.63     1117.63    557.09 o 
   6   2  18        9.30      -39.03    336.88 o 
 -11   3  18     1944.73     2039.27    549.13 o 
  -9   3  18      804.20      924.62    323.24 o 
  -7   3  18     3309.98     2978.59    451.25 o 
  -5   3  18     3382.63     3327.74    537.78 o 
  -3   3  18     4445.97     4066.38    910.94 o 
  -1   3  18     5332.92     4953.66   1136.53 o 
   1   3  18     2524.42     3149.58    640.05 o 
   3   3  18      306.09      355.01    123.92 o 
   5   3  18      857.06      937.39    520.00 o 
 -10   4  18     2975.07     3230.27    675.45 o 
  -8   4  18     2913.72     2165.93    406.93 o 
  -6   4  18      211.80      283.14    126.80 o 
  -4   4  18      993.77      852.96    198.52 o 
  -2   4  18        3.64       82.80    128.12 o 
   0   4  18      366.26      370.65    113.10 o 
   2   4  18     9322.15    10691.14   1884.20 o 
   4   4  18     5220.63     6537.22    541.06 o 
   6   4  18     1814.31     1956.64    622.76 o 
  -9   5  18    12566.64    10823.96   3218.27 o 
  -7   5  18     6554.40     4984.04   1482.74 o 
  -5   5  18    13951.16    11054.90   2990.93 o 
  -3   5  18    31410.67    28309.28   7241.76 o 
  -1   5  18    16959.05    21979.98   3605.62 o 
   1   5  18     5049.71     5802.01   1070.25 o 
   3   5  18     4762.67     5453.89   1040.91 o 
   5   5  18     8486.76     9202.86   1470.67 o 
 -10   6  18     3314.46     3248.04    840.62 o 
  -8   6  18     1917.60     1741.29    441.14 o 
  -6   6  18      880.06      812.00    303.41 o 
  -4   6  18     1436.73     1384.70    249.71 o 
  -2   6  18       26.60       31.62    211.70 o 
   0   6  18      504.04      601.72    115.57 o 
   2   6  18     6760.42     7829.22   1348.87 o 
   4   6  18     4818.68     5492.77    652.05 o 
  -9   7  18      452.22      316.24    275.14 o 
  -7   7  18      174.93       24.07    117.36 o 
  -5   7  18      142.45     -109.57    143.24 o 
  -3   7  18      130.45      354.64    125.72 o 
  -1   7  18       85.37      199.71    108.12 o 
   1   7  18      220.43       44.93    158.92 o 
   3   7  18      224.10      453.89    180.72 o 
   5   7  18      617.40      662.06    238.34 o 
  -8   8  18      703.36      253.14    294.39 o 
  -6   8  18      291.82      261.91    102.94 o 
  -4   8  18      737.12      653.18    141.42 o 
  -2   8  18        5.82        9.59    132.98 o 
   0   8  18       25.91      228.98    299.39 o 
   2   8  18      852.34      847.14    301.97 o 
   4   8  18      608.40      684.45    198.85 o 
  -9   9  18     9171.79     9802.42   2087.26 o 
  -7   9  18     9639.85    10662.00   2875.12 o 
  -5   9  18    14476.89    14248.75   2776.09 o 
  -3   9  18    23475.90    23865.59   3852.77 o 
  -1   9  18    17632.46    22343.97   2661.42 o 
   1   9  18     5630.29     5912.39   1984.40 o 
   3   9  18     2873.07     3097.14    453.34 o 
  -8  10  18     1090.04      810.98    293.50 o 
  -6  10  18      457.14      381.20     97.98 o 
  -4  10  18     1965.93     2059.89    347.65 o 
  -2  10  18       94.45      175.92    140.04 o 
   0  10  18      330.92      417.25    219.53 o 
   2  10  18     7187.61     8604.89   1074.91 o 
   4  10  18     3984.11     4875.47    783.40 o 
  -7  11  18      239.50      140.48    217.60 o 
  -5  11  18     2892.13     2647.98    468.73 o 
  -3  11  18    19034.97    17259.01   3579.83 o 
  -1  11  18     5169.76     5198.52    815.55 o 
   1  11  18       19.06     -192.24    192.24 o 
   3  11  18      237.69      513.82    220.46 o 
  -6  12  18     1279.94     1179.10    320.05 o 
  -4  12  18      618.75      687.58    179.84 o 
  -2  12  18        2.61      138.79    126.41 o 
   0  12  18      140.00       34.27    181.49 o 
   2  12  18      863.93      998.22    278.86 o 
  -5  13  18     5861.29     4263.46    718.84 o 
  -3  13  18     2458.56     2379.45    265.38 o 
  -1  13  18     4711.14     4778.51   1186.46 o 
   1  13  18     4451.08     4172.36    655.49 o 
  -4  14  18      240.92      174.24    229.60 o 
  -2  14  18      109.80      221.84    335.74 o 
  -9   1  19     1428.02     1354.49    248.29 o 
  -7   1  19     3558.48     3222.85    355.98 o 
  -5   1  19    11751.11    10648.95   2421.72 o 
  -3   1  19     7912.42     6700.65   1943.61 o 
  -1   1  19     3378.82     3465.79    743.86 o 
   1   1  19     1722.41     1823.55    215.09 o 
   3   1  19     3878.70     4010.30    755.21 o 
   5   1  19     1889.42     1606.49    924.43 o 
 -10   2  19     5670.55     5496.54   1410.67 o 
  -8   2  19      302.58      247.89    119.74 o 
  -6   2  19      783.67      699.37    184.33 o 
  -4   2  19       29.80     -101.33    124.16 o 
  -2   2  19     1855.20     1919.84    593.18 o 
   0   2  19     2555.53     2202.18    500.86 o 
   2   2  19    10139.48    11777.90   1351.75 o 
   4   2  19     4320.79     5018.94   1140.43 o 
  -9   3  19     3056.37     2519.47    491.94 o 
  -7   3  19     7277.47     6064.81   1785.44 o 
  -5   3  19    25783.59    24625.21   4380.09 o 
  -3   3  19    21730.80    17943.65   4489.66 o 
  -1   3  19     5360.95     6022.04   1237.33 o 
   1   3  19     2535.97     2510.19    394.59 o 
   3   3  19     9897.34    10973.49   1907.95 o 
   5   3  19     5461.53     6716.17   1056.75 o 
  -8   4  19        3.78       83.65     92.44 o 
  -6   4  19      521.86      454.19    172.52 o 
  -4   4  19       50.88      190.44    155.96 o 
  -2   4  19      287.03      274.70    174.96 o 
   0   4  19      853.90      846.40    171.91 o 
   2   4  19     4509.72     4868.60    720.69 o 
   4   4  19     1085.01     1306.17    676.34 o 
  -9   5  19      954.00      810.23    324.80 o 
  -7   5  19      182.17      217.82    147.23 o 
  -5   5  19        4.80      -52.13    124.80 o 
  -3   5  19       12.88       -9.78    102.78 o 
  -1   5  19      736.49      830.53    180.67 o 
   1   5  19     1046.83     1179.26    215.05 o 
   3   5  19       99.62       87.44    113.29 o 
  -8   6  19     1454.96     1291.82    352.11 o 
  -6   6  19       21.01      342.19    207.95 o 
  -4   6  19       13.39      -68.38    163.89 o 
  -2   6  19       43.97      244.09    169.32 o 
   0   6  19     1085.65     1034.90    211.32 o 
   2   6  19     1625.26     1524.49    483.00 o 
   4   6  19     1692.79     1944.18    602.90 o 
  -7   7  19     8773.27     6326.12   3249.18 o 
  -5   7  19    20295.44    15500.72   4510.53 o 
  -3   7  19    13361.89    11994.51   2553.62 o 
  -1   7  19     3174.90     3647.93    450.19 o 
   1   7  19     5024.77     5337.35   1351.27 o 
   3   7  19     9746.63    11609.52   1937.07 o 
  -8   8  19      405.30      320.16    325.57 o 
  -6   8  19     1385.21      929.91    350.45 o 
  -4   8  19        2.23      153.94    171.11 o 
  -2   8  19      665.28      705.75    180.58 o 
   0   8  19     1768.09     1743.98    320.39 o 
   2   8  19     6206.45     7112.80   1109.96 o 
  -7   9  19      493.40      548.92    311.73 o 
  -5   9  19     5510.67     5503.08   1305.16 o 
  -3   9  19     1453.25     1910.91    218.81 o 
  -1   9  19      470.50      355.30    258.03 o 
   1   9  19       35.83       13.60    215.22 o 
   3   9  19     1769.98     2396.64    418.74 o 
  -6  10  19     1191.73      697.90    260.07 o 
  -4  10  19       83.83      151.47    107.80 o 
  -2  10  19      480.56      435.39    201.13 o 
   0  10  19       20.32      -51.74    169.34 o 
   2  10  19       15.51      398.76    256.60 o 
  -5  11  19     7783.39     6008.56   1344.13 o 
  -3  11  19    10402.50    10944.08   1534.54 o 
  -1  11  19     7292.50     7660.61   1792.47 o 
   1  11  19     4613.51     4952.99   1021.53 o 
  -4  12  19       12.34       70.85    124.79 o 
  -2  12  19        1.15      -56.15    258.88 o 
  -8   0  20        2.12       61.17    227.30 o 
  -6   0  20      309.24     -172.65    219.05 o 
  -4   0  20      425.32      521.07    292.98 o 
  -2   0  20      411.63      413.10    143.23 o 
   0   0  20     3014.89     3030.82   1037.63 o 
   2   0  20     2080.71     2315.28    873.99 o 
  -7   1  20     8370.64     7759.80   1584.16 o 
  -5   1  20    12042.45    10208.71   2669.92 o 
  -3   1  20     6010.60     6116.72   1497.22 o 
  -1   1  20     4038.12     4084.72    602.93 o 
   1   1  20     4092.60     6147.03    958.52 o 
   3   1  20     3704.57     4385.59    861.29 o 
  -8   2  20        3.88      101.30    142.07 o 
  -6   2  20      369.29      205.31    127.06 o 
  -4   2  20       20.36       72.43    132.22 o 
  -2   2  20      247.61      303.17    112.16 o 
   0   2  20      518.52      502.05    193.90 o 
   2   2  20       85.92     -301.44    356.76 o 
  -7   3  20     1795.20     1435.63    499.71 o 
  -5   3  20     3577.91     3398.51    808.37 o 
  -3   3  20     1412.89     1061.92    383.01 o 
  -1   3  20      946.79      974.10    177.24 o 
   1   3  20     2308.02     3049.80    767.74 o 
   3   3  20     1303.17     1778.26    578.78 o 
  -8   4  20        9.15      222.87    347.68 o 
  -6   4  20        5.93       10.68    144.07 o 
  -4   4  20      714.49      815.02    302.63 o 
  -2   4  20      122.21      148.13    166.03 o 
   0   4  20     2069.63     1964.28    287.90 o 
   2   4  20     3193.71     3078.85    443.88 o 
  -7   5  20    12743.17     9283.13   2882.45 o 
  -5   5  20    19653.19    17391.24   4785.91 o 
  -3   5  20     5526.90     5725.29   1081.11 o 
  -1   5  20     4238.06     4501.87    755.51 o 
   1   5  20     9148.76    10452.55   2051.79 o 
   3   5  20     8016.46     7999.23   1437.63 o 
  -6   6  20      300.89       82.31    177.23 o 
  -4   6  20      474.45      250.30    173.69 o 
  -2   6  20      511.29      482.62    171.07 o 
   0   6  20     2617.27     3225.30    427.72 o 
   2   6  20     2628.67     2189.04    320.95 o 
  -7   7  20      289.32      536.05    263.30 o 
  -5   7  20     1645.73     1306.68    385.58 o 
  -3   7  20      209.96      495.53    200.78 o 
  -1   7  20      587.46      548.16    238.33 o 
   1   7  20      107.20       88.89    236.48 o 
  -6   8  20      405.00      360.27    157.57 o 
  -4   8  20      112.81      124.49    221.38 o 
  -2   8  20      237.29      513.81    207.78 o 
   0   8  20      135.28     -307.86    424.67 o 
  -5   9  20     8752.67     8333.41   1999.37 o 
  -3   9  20     9239.97    11212.34   1339.08 o 
  -1   9  20     8397.56     9642.57   1979.92 o 
  -2  10  20       90.44       37.11    211.63 o 
  -5   1  21     4513.63     3998.87   1068.02 o 
  -3   1  21     3326.82     3196.24    675.88 o 
  -1   1  21     1866.42     1586.54    210.36 o 
   1   1  21     3742.01     3806.47   1333.93 o 
  -6   2  21     1863.55     1616.37    310.54 o 
  -4   2  21     3190.24     2942.67    738.63 o 
  -2   2  21     1666.38     1537.23    255.40 o 
   0   2  21     2594.26     2764.23    287.79 o 
  -5   3  21    10320.12     8853.14   2646.29 o 
  -3   3  21     5549.23     6206.25   1413.70 o 
  -1   3  21     3537.94     3392.12    703.50 o 
   1   3  21    10516.81    12886.79   2067.50 o 
  -6   4  21      677.98      400.06    212.71 o 
  -4   4  21      654.43      603.09    228.18 o 
  -2   4  21     1765.30     2053.91    379.45 o 
   0   4  21      819.16      674.66    333.64 o 
  -5   5  21      164.71      314.48    170.16 o 
  -3   5  21      359.66      293.60    198.93 o 
  -1   5  21       94.63       88.08    266.19 o 
  -4   6  21      377.15      318.35    154.90 o 
  -2   6  21       54.73      210.44    177.59 o 
                                                 
